# Supplementary material for: Additions to the Xylariomycetidae (Sordariomycetes) fungal flora from northern Thailand: four novel Amphisphaeria species
Source: MycoKeys. 2026 May 8;132:63–90. doi: 10.3897/mycokeys.132.188390 (PMC13179509; doi:10.3897/mycokeys.132.188390)
Supplement: XML Treatment for Amphisphaeria longiostiolata [file mycokeys.132.188390-treatment1.xml]

<!DOCTYPE tp:taxon-treatment
  PUBLIC "-//TaxonX//DTD Taxonomic Treatment Publishing DTD v0 20100105//EN" "tax-treatment-NSO.dtd">
<tp:taxon-treatment xmlns:tp="http://www.plazi.org/taxpub"><tp:treatment-meta><kwd-group><label>Taxon classification</label><kwd>
                <named-content content-type="kingdom">
                  <named-content content-type="taxon-name">
                    <named-content content-type="kingdom">Fungi</named-content>
                  </named-content>
                </named-content>
              </kwd><kwd>
                <named-content content-type="order">Amphisphaeriales</named-content>
              </kwd><kwd>
                <named-content content-type="family">Amphisphaeriaceae</named-content>
              </kwd></kwd-group><mixed-citation publication-type="journal"><person-group><name><surname>Samarakoon</surname><given-names>Milan C.</given-names></name><name><surname>Manawasinghe</surname><given-names>Ishara S.</given-names></name></person-group><article-title>Additions to the <italic><tp:taxon-name><tp:taxon-name-part taxon-name-part-type="subclass" reg="Xylariomycetidae">Xylariomycetidae</tp:taxon-name-part></tp:taxon-name></italic> (<italic><tp:taxon-name><tp:taxon-name-part taxon-name-part-type="class" reg="Sordariomycetes">Sordariomycetes</tp:taxon-name-part></tp:taxon-name></italic>) fungal flora from northern Thailand: four novel <italic><tp:taxon-name><tp:taxon-name-part taxon-name-part-type="genus" reg="Amphisphaeria">Amphisphaeria</tp:taxon-name-part></tp:taxon-name></italic> species</article-title><source>MycoKeys</source><day>08</day><month>05</month><year>2026</year><volume>132</volume><fpage>63</fpage><lpage>90</lpage><pub-id pub-id-type="doi">10.3897/mycokeys.132.188390</pub-id></mixed-citation></tp:treatment-meta><tp:nomenclature><tp:taxon-name><object-id xmlns:xlink="http://www.w3.org/1999/xlink" content-type="arpha" xlink:type="simple">320AFADE-6AE5-5560-9988-8E2A27856F27</object-id>
                    		<tp:taxon-name-part taxon-name-part-type="genus" reg="Amphisphaeria">Amphisphaeria</tp:taxon-name-part> <tp:taxon-name-part taxon-name-part-type="species" reg="longiostiolata">longiostiolata</tp:taxon-name-part>
                    	
                    		<object-id xmlns:xlink="http://www.w3.org/1999/xlink" content-type="mycobank" xlink:type="simple">862641</object-id>
                    	</tp:taxon-name><tp:taxon-authority>M.C. Samar.</tp:taxon-authority><tp:taxon-status xmlns:xlink="http://www.w3.org/1999/xlink" xlink:type="simple">sp. nov.</tp:taxon-status><xref ref-type="fig" rid="F2">Fig. 2</xref></tp:nomenclature><tp:treatment-sec sec-type="Etymology"><title>Etymology.</title><p>The specific epithet “longiostiolata” refers to the long ostiolar neck.</p><fig id="F2" position="float" orientation="portrait"><object-id xmlns:xlink="http://www.w3.org/1999/xlink" content-type="doi" xlink:type="simple">10.3897/mycokeys.132.188390.figure2</object-id><object-id xmlns:xlink="http://www.w3.org/1999/xlink" content-type="arpha" xlink:type="simple">9D843720-EC0B-5254-B493-DACBF5D5A073</object-id><label>Figure 2.</label><caption><p><italic><tp:taxon-name><tp:taxon-name-part taxon-name-part-type="genus" reg="Amphisphaeria">Amphisphaeria</tp:taxon-name-part> <tp:taxon-name-part taxon-name-part-type="species" reg="longiostiolata">longiostiolata</tp:taxon-name-part></tp:taxon-name></italic> (<named-content xmlns:xlink="http://www.w3.org/1999/xlink" content-type="dwc:institutional_code" xlink:title="Mae Fah Luang University" xlink:href="https://scientific-collections.gbif.org/institution/d4edf85c-079d-4122-b2bd-86273ea78110" xlink:type="simple">MFLU</named-content> 26-0120, holotype). <bold>a</bold>. Substrate; <bold>b</bold>. Ascomata in dead substrate (ascomata shown with white arrows); <bold>c</bold>. Horizontal section through ascomata; <bold>d</bold>. Vertical section through ascoma; <bold>e</bold>. Peridium; <bold>f</bold>. Vertical section through ostiolar canal; <bold>g</bold>. Paraphyses; <bold>h–k</bold>. Asci; <bold>l</bold>. Ascus in Melzer’s reagent; <bold>m–u</bold>. Ascospores (<bold>m</bold> in Indian ink). Scale bars: 1 cm (<bold>a</bold>); 500 μm (<bold>b, c</bold>); 100 μm (<bold>d</bold>); 20 μm (<bold>e, f, h–k</bold>); 10 μm (<bold>g, l–u</bold>).</p></caption><graphic xmlns:xlink="http://www.w3.org/1999/xlink" xlink:href="mycokeys-132-063-g002.jpg" id="oo_1630474.jpg" position="float" orientation="portrait" xlink:type="simple"><uri content-type="original_file" xlink:type="simple">https://binary.pensoft.net/fig/1630474</uri></graphic></fig></tp:treatment-sec><tp:treatment-sec sec-type="Holotype"><title>Holotype.</title><p><named-content xmlns:xlink="http://www.w3.org/1999/xlink" content-type="dwc:institutional_code" xlink:title="Mae Fah Luang University" xlink:href="https://scientific-collections.gbif.org/institution/d4edf85c-079d-4122-b2bd-86273ea78110" xlink:type="simple">MFLU</named-content> 26-0120.</p></tp:treatment-sec><tp:treatment-sec sec-type="Description"><title>Description.</title><p><bold><italic>Saprobic</italic></bold> on an unidentified dicotyledonous dead branch. <bold>Sexual morph</bold>: <bold><italic>Ascomata</italic></bold> 200–260 × 200–240 μm (<italic>x̄</italic> = 238 × 223 μm, <italic>n</italic> = 5), immersed, visible as raised dark black-brown area, center black dots, solitary, scattered, in cross-section, globose to sub-globose. <bold><italic>Ostioles</italic></bold> centric, prominent, long (95–120 μm), conical ostiolar neck, ostiolar canal periphysate. <bold><italic>Peridium</italic></bold> 15.5–21 μm (<italic>x̄</italic> = 19.6 μm, <italic>n</italic> = 10) wide, multi-layered, outer layer thick, tightly attached to host tissue, comprising dark brown to black, thick-walled cells of <bold><italic>textura angularis</italic></bold>, inner layer thin, composed of hyaline, thin-walled cells of <bold><italic>textura angularis</italic></bold>. <bold><italic>Paraphyses</italic></bold> 3–5 μm (<italic>x̄</italic> = 4.1 μm, <italic>n</italic> = 20) wide, longer than asci, cellular, septate, branched, guttulate, embedded in a gelatinous matrix. <bold><italic>Asci</italic></bold> 80–100 × 6–9.5 μm (<italic>x̄</italic> = 89.5 × 7.6 μm, <italic>n</italic> = 20), eight-spored, unitunicate, cylindrical, J− in Melzer’s reagent, apically rounded. <bold><italic>Ascospores</italic></bold> 10.5–15.5 × 4–6.5 μm (<italic>x̄</italic> = 12.6 × 5 μm, <italic>n</italic> = 35), L/W 2.5, uniseriate, hyaline when young, light brown when mature, ellipsoid, one-septate (rarely two-septate), constricted at septa, bi-guttulate, smooth-walled, mucilaginous sheath 1.5–4.6 μm (<italic>x̄</italic> = 3.1 μm, <italic>n</italic> = 20). <bold>Asexual morph</bold>: Undetermined.</p></tp:treatment-sec><tp:treatment-sec sec-type="Material examined"><title>Material examined.</title><p>Thailand • Lamphun Province, Mueang District, on an unidentified dead dicotyledonous branch attached to the host, 22 October 2022, MC. Samarakoon, MC22-023 (<bold>Holotype</bold><named-content xmlns:xlink="http://www.w3.org/1999/xlink" content-type="dwc:institutional_code" xlink:title="Mae Fah Luang University" xlink:href="https://scientific-collections.gbif.org/institution/d4edf85c-079d-4122-b2bd-86273ea78110" xlink:type="simple">MFLU</named-content> 26-0120; <bold>Isotype</bold> CMUB40125).</p></tp:treatment-sec><tp:treatment-sec sec-type="Additional sequence"><title>Additional sequence.</title><p><ext-link xmlns:xlink="http://www.w3.org/1999/xlink" xlink:href="PX513825" ext-link-type="gen" xlink:type="simple">PX513825</ext-link> (<italic>tef</italic>1<italic>-α</italic>; <named-content xmlns:xlink="http://www.w3.org/1999/xlink" content-type="dwc:institutional_code" xlink:title="Mae Fah Luang University" xlink:href="https://scientific-collections.gbif.org/institution/d4edf85c-079d-4122-b2bd-86273ea78110" xlink:type="simple">MFLU</named-content> 26-0120).</p></tp:treatment-sec><tp:treatment-sec sec-type="Notes"><title>Notes.</title><p>In the combined ITS–LSU–<italic>rpb</italic>2–<italic>tub</italic>2 phylogeny, collection MC22-023 formed an independent clade sister to <italic><tp:taxon-name><tp:taxon-name-part taxon-name-part-type="genus" reg="Amphisphaeria">A.</tp:taxon-name-part> <tp:taxon-name-part taxon-name-part-type="species" reg="shangrilaensis">shangrilaensis</tp:taxon-name-part></tp:taxon-name></italic> and <italic><tp:taxon-name><tp:taxon-name-part taxon-name-part-type="genus" reg="Amphisphaeria">A.</tp:taxon-name-part> <tp:taxon-name-part taxon-name-part-type="species" reg="sorbi">sorbi</tp:taxon-name-part></tp:taxon-name></italic> with robust statistical support (85% <abbrev xmlns:xlink="http://www.w3.org/1999/xlink" xlink:title="maximum parsimony" xlink:type="simple">MP</abbrev>/99% <abbrev xmlns:xlink="http://www.w3.org/1999/xlink" xlink:title="maximum likelihood" xlink:type="simple">ML</abbrev>/1.00 <abbrev xmlns:xlink="http://www.w3.org/1999/xlink" content-type="institution" xlink:title="Posterior probabilities" xlink:type="simple">PP</abbrev>). The ITS sequence from MC22-023 is similar to that of <italic><tp:taxon-name><tp:taxon-name-part taxon-name-part-type="genus" reg="Amphisphaeria">A.</tp:taxon-name-part> <tp:taxon-name-part taxon-name-part-type="species" reg="neoaquatica">neoaquatica</tp:taxon-name-part></tp:taxon-name></italic> (<named-content xmlns:xlink="http://www.w3.org/1999/xlink" content-type="dwc:institutional_code" xlink:title="Mae Fah Luang University" xlink:href="https://scientific-collections.gbif.org/institution/d4edf85c-079d-4122-b2bd-86273ea78110" xlink:type="simple">MFLU</named-content> 15-0077; 92%, 6/452 gaps), <italic><tp:taxon-name><tp:taxon-name-part taxon-name-part-type="genus" reg="Amphisphaeria">A.</tp:taxon-name-part> <tp:taxon-name-part taxon-name-part-type="species" reg="flava">flava</tp:taxon-name-part></tp:taxon-name></italic> (<named-content xmlns:xlink="http://www.w3.org/1999/xlink" content-type="dwc:institutional_code" xlink:title="Mae Fah Luang University" xlink:href="https://scientific-collections.gbif.org/institution/d4edf85c-079d-4122-b2bd-86273ea78110" xlink:type="simple">MFLU</named-content> 18-0102; 92%, 11/461 gaps), <italic><tp:taxon-name><tp:taxon-name-part taxon-name-part-type="genus" reg="Amphisphaeria">A.</tp:taxon-name-part> <tp:taxon-name-part taxon-name-part-type="species" reg="karsti">karsti</tp:taxon-name-part></tp:taxon-name></italic> (<abbrev xmlns:xlink="http://www.w3.org/1999/xlink" content-type="institution" xlink:title="Guizhou Academy of Agricultural Sciences, Guizhou" xlink:type="simple">GZAAS</abbrev> 20-0147; 91%, 6/459 gaps), and <italic><tp:taxon-name><tp:taxon-name-part taxon-name-part-type="genus" reg="Amphisphaeria">A.</tp:taxon-name-part> <tp:taxon-name-part taxon-name-part-type="species" reg="shangrilaensis">shangrilaensis</tp:taxon-name-part></tp:taxon-name></italic> (<named-content xmlns:xlink="http://www.w3.org/1999/xlink" content-type="dwc:institutional_code" xlink:title="Cryptogamic Herbarium of Kunming Institute of Botany" xlink:href="https://scientific-collections.gbif.org/institution/a897b083-b832-4395-b663-209d7772a976" xlink:type="simple">HKAS</named-content> 130272; 87%, 25/616 gaps), while the LSU sequence is similar to that of <italic><tp:taxon-name><tp:taxon-name-part taxon-name-part-type="genus" reg="Amphisphaeria">A.</tp:taxon-name-part> <tp:taxon-name-part taxon-name-part-type="species" reg="guttulata">guttulata</tp:taxon-name-part></tp:taxon-name></italic> (<named-content xmlns:xlink="http://www.w3.org/1999/xlink" content-type="dwc:institutional_code" xlink:title="Mae Fah Luang University" xlink:href="https://scientific-collections.gbif.org/institution/d4edf85c-079d-4122-b2bd-86273ea78110" xlink:type="simple">MFLU</named-content> 22-0078; 96%, 6/934 gaps), <italic><tp:taxon-name><tp:taxon-name-part taxon-name-part-type="genus" reg="Amphisphaeria">A.</tp:taxon-name-part> <tp:taxon-name-part taxon-name-part-type="species" reg="thailandica">thailandica</tp:taxon-name-part></tp:taxon-name></italic> (<named-content xmlns:xlink="http://www.w3.org/1999/xlink" content-type="dwc:institutional_code" xlink:title="Mae Fah Luang University" xlink:href="https://scientific-collections.gbif.org/institution/d4edf85c-079d-4122-b2bd-86273ea78110" xlink:type="simple">MFLU</named-content> 18-0794; 96%, 7/927 gaps), <italic><tp:taxon-name><tp:taxon-name-part taxon-name-part-type="genus" reg="Amphisphaeria">A.</tp:taxon-name-part> <tp:taxon-name-part taxon-name-part-type="species" reg="sambuci">sambuci</tp:taxon-name-part></tp:taxon-name></italic> (<named-content xmlns:xlink="http://www.w3.org/1999/xlink" content-type="dwc:institutional_code" xlink:title="Westerdijk Fungal Biodiversity Institute" xlink:href="https://scientific-collections.gbif.org/institution/1370bc72-540f-4ff0-aefd-2358971299be" xlink:type="simple">CBS</named-content> 131707; 93%, 20/1170 gaps), and <italic><tp:taxon-name><tp:taxon-name-part taxon-name-part-type="genus" reg="Amphisphaeria">A.</tp:taxon-name-part> <tp:taxon-name-part taxon-name-part-type="species" reg="fuckelii">fuckelii</tp:taxon-name-part></tp:taxon-name></italic> (<named-content xmlns:xlink="http://www.w3.org/1999/xlink" content-type="dwc:institutional_code" xlink:title="Westerdijk Fungal Biodiversity Institute" xlink:href="https://scientific-collections.gbif.org/institution/1370bc72-540f-4ff0-aefd-2358971299be" xlink:type="simple">CBS</named-content> 140409; 92%, 42/1195 gaps). The <italic>rpb</italic>2 and <italic>tub</italic>2 sequences of MC22-023 are similar to those of <italic><tp:taxon-name><tp:taxon-name-part taxon-name-part-type="genus" reg="Amphisphaeria">A.</tp:taxon-name-part> <tp:taxon-name-part taxon-name-part-type="species" reg="hydeimucosa">hydeimucosa</tp:taxon-name-part></tp:taxon-name></italic> (<named-content xmlns:xlink="http://www.w3.org/1999/xlink" content-type="dwc:institutional_code" xlink:title="Cryptogamic Herbarium of Kunming Institute of Botany" xlink:href="https://scientific-collections.gbif.org/institution/a897b083-b832-4395-b663-209d7772a976" xlink:type="simple">HKAS</named-content> 132411; 87%, 0/1062 gaps and 87%, 26/1118 gaps), <italic><tp:taxon-name><tp:taxon-name-part taxon-name-part-type="genus" reg="Amphisphaeria">A.</tp:taxon-name-part> <tp:taxon-name-part taxon-name-part-type="species" reg="hydei">hydei</tp:taxon-name-part></tp:taxon-name></italic> (CMUB40016; 87%, 9/1014 gaps, and <named-content xmlns:xlink="http://www.w3.org/1999/xlink" content-type="dwc:institutional_code" xlink:title="Mae Fah Luang University" xlink:href="https://scientific-collections.gbif.org/institution/d4edf85c-079d-4122-b2bd-86273ea78110" xlink:type="simple">MFLU</named-content> 23-0412; 86%, 30/1087 gaps), and <italic><tp:taxon-name><tp:taxon-name-part taxon-name-part-type="genus" reg="Amphisphaeria">A.</tp:taxon-name-part> <tp:taxon-name-part taxon-name-part-type="species" reg="fuckelii">fuckelii</tp:taxon-name-part></tp:taxon-name></italic> (<named-content xmlns:xlink="http://www.w3.org/1999/xlink" content-type="dwc:institutional_code" xlink:title="Westerdijk Fungal Biodiversity Institute" xlink:href="https://scientific-collections.gbif.org/institution/1370bc72-540f-4ff0-aefd-2358971299be" xlink:type="simple">CBS</named-content> 140409; 85%, 5/1056 gaps and 90%, 10/825 gaps). The collection MC22-023 has solitary, immersed ascomata with a two-layered peridium and unitunicate asci, which are morphologically similar to those of other species in the genus. <italic><tp:taxon-name><tp:taxon-name-part taxon-name-part-type="genus" reg="Amphisphaeria">Amphisphaeria</tp:taxon-name-part> <tp:taxon-name-part taxon-name-part-type="species" reg="sorbi">sorbi</tp:taxon-name-part></tp:taxon-name></italic>, <italic><tp:taxon-name><tp:taxon-name-part taxon-name-part-type="genus" reg="Amphisphaeria">A.</tp:taxon-name-part> <tp:taxon-name-part taxon-name-part-type="species" reg="thailandica">thailandica</tp:taxon-name-part></tp:taxon-name></italic>, and <italic><tp:taxon-name><tp:taxon-name-part taxon-name-part-type="genus" reg="Amphisphaeria">A.</tp:taxon-name-part> <tp:taxon-name-part taxon-name-part-type="species" reg="magna">magna</tp:taxon-name-part></tp:taxon-name></italic> possess apical ring J− in Melzer’s reagent, similar to MC22-023, and differ from <italic><tp:taxon-name><tp:taxon-name-part taxon-name-part-type="genus" reg="Amphisphaeria">A.</tp:taxon-name-part> <tp:taxon-name-part taxon-name-part-type="species" reg="shangrilaensis">shangrilaensis</tp:taxon-name-part></tp:taxon-name></italic> in having an apical ring J+ in Melzer’s reagent (<xref ref-type="bibr" rid="B21">Liu et al. 2015</xref>; <xref ref-type="bibr" rid="B6">Dissanayake et al. 2024</xref>). Compared to the similar taxa, collection MC22-023 has a distinct, long, conical ostiolar neck. <italic><tp:taxon-name><tp:taxon-name-part taxon-name-part-type="genus" reg="Amphisphaeria">Amphisphaeria</tp:taxon-name-part> <tp:taxon-name-part taxon-name-part-type="species" reg="sorbi">sorbi</tp:taxon-name-part></tp:taxon-name></italic> and <italic><tp:taxon-name><tp:taxon-name-part taxon-name-part-type="genus" reg="Amphisphaeria">A.</tp:taxon-name-part> <tp:taxon-name-part taxon-name-part-type="species" reg="magna">magna</tp:taxon-name-part></tp:taxon-name></italic> have larger ascomata compared to MC22-023 (350–380 × 450–505 μm and 300–350 μm × 450–520 μm vs. 200–260 × 200–240 μm). The species remain as ‘lepteutypa-like’, as ‘<italic><tp:taxon-name><tp:taxon-name-part taxon-name-part-type="genus" reg="Lepteutypa">Lepteutypa</tp:taxon-name-part> <tp:taxon-name-part taxon-name-part-type="species" reg="sabalicola">sabalicola</tp:taxon-name-part></tp:taxon-name></italic>’ and ‘<italic><tp:taxon-name><tp:taxon-name-part taxon-name-part-type="genus" reg="Lepteutypa">L.</tp:taxon-name-part> <tp:taxon-name-part taxon-name-part-type="species" reg="tropicalis">tropicalis</tp:taxon-name-part></tp:taxon-name></italic>’ possess immersed, subglobose ascomata and apical rings J− in Melzer’s reagent; however, short ostiolar neck, asci size, and appearance of ascomata differ from MC22-023 (<xref ref-type="bibr" rid="B2">Barr 1993</xref>; <xref ref-type="bibr" rid="B7">Dulymamode et al. 2001</xref>). Based on its distinct morphology and phylogeny, the new collection MC22-023 is introduced here as a new species, <italic><tp:taxon-name><tp:taxon-name-part taxon-name-part-type="genus" reg="Amphisphaeria">A.</tp:taxon-name-part> <tp:taxon-name-part taxon-name-part-type="species" reg="longiostiolata">longiostiolata</tp:taxon-name-part></tp:taxon-name></italic>.</p></tp:treatment-sec><ref-list><ref id="B21"><mixed-citation xmlns:xlink="http://www.w3.org/1999/xlink" xlink:type="simple">Liu JK, Hyde KD, Jones EBG, Ariyawansa HA, Bhat DJ, Boonmee S, Maharachchikumbura SSN, McKenzie EHC, Phookamsak R, Phukhamsakda C, Shenoy BD, Abdel-Wahab MA, Buyck B, Chen J, Chethana KWT, Singtripop C, Dai DQ, Dai YC, Daranagama DA, Dissanayake AJ, Doilom M, D’souza MJ, Fan XL, Goonasekara ID, Hirayama K, Hongsanan S, Jayasiri SC, Jayawardena RS, Karunarathna SC, Li WJ, Mapook A, Norphanphoun C, Pang KL, Perera RH, Peršoh D, Pinruan U, Senanayake IC, Somrithipol S, Suetrong S, Tanaka K, Thambugala KM, Tian Q, Tibpromma S, Udayanga D, Wijayawardene NN, Wanasinghe D, Wisitrassameewong K, Zeng XY, Abdel-Aziz FA, Adamčík S, Bahkali AH, Boonyuen N, Bulgakov T, Callac P, Chomnunti P, Greiner K, Hashimoto A, Hofstetter V, Kang JC, Lewis D, Li XH, Liu XZ, Liu ZY, Matsumura M, Mortimer PE, Rambold G, Randrianjohany E, Sato G, Sri-Indrasutdhi V, Tian CM, Verbeken A, von Brackel W, Wang Y, Wen TC, Xu JC, Yan JY, Zhao RL, Camporesi E (2015) Fungal diversity notes 1–110: taxonomic and phylogenetic contributions to fungal species. Fungal Diversity 72: 1–197. <ext-link xlink:href="10.1007/s13225-015-0324-y" ext-link-type="doi" xlink:type="simple">https://doi.org/10.1007/s13225-015-0324-y</ext-link></mixed-citation></ref><ref id="B6"><mixed-citation xmlns:xlink="http://www.w3.org/1999/xlink" xlink:type="simple">Dissanayake LS, Samarakoon MC, Maharachchikumbura SS, Hyde KD, Tang X, Li Q, Mortimer PE, Faraj T, Xu J, Kang J-C, Wanasinghe DN (2024) Exploring the taxonomy and phylogeny of <italic><tp:taxon-name><tp:taxon-name-part taxon-name-part-type="class">Sordariomycetes</tp:taxon-name-part></tp:taxon-name></italic> taxa emphasizing <italic><tp:taxon-name><tp:taxon-name-part taxon-name-part-type="subclass">Xylariomycetidae</tp:taxon-name-part></tp:taxon-name></italic> in Southwestern China. Mycosphere 15: 1675–1793. <ext-link xlink:href="10.5943/mycosphere/15/1/15" ext-link-type="doi" xlink:type="simple">https://doi.org/10.5943/mycosphere/15/1/15</ext-link></mixed-citation></ref><ref id="B2"><mixed-citation xmlns:xlink="http://www.w3.org/1999/xlink" xlink:type="simple">Barr ME (1993) Redisposition of some taxa described by J. B. Ellis. Mycotaxon 46: 45–76. <ext-link xlink:href="10.5962/p.416319" ext-link-type="doi" xlink:type="simple">https://doi.org/10.5962/p.416319</ext-link></mixed-citation></ref><ref id="B7"><mixed-citation xmlns:xlink="http://www.w3.org/1999/xlink" xlink:type="simple">Dulymamode R, Cannon PF, Sivanesan A, Peerally A (2001) <tp:taxon-name><tp:taxon-name-part taxon-name-part-type="kingdom">Fungi</tp:taxon-name-part></tp:taxon-name> from Mauritius: four new ascomycetes on native plants. Mycological Research 105: 247–254. <ext-link xlink:href="10.1017/S0953756200003506" ext-link-type="doi" xlink:type="simple">https://doi.org/10.1017/S0953756200003506</ext-link></mixed-citation></ref></ref-list></tp:taxon-treatment>
