# Supplementary material for: Additions to the Xylariomycetidae (Sordariomycetes) fungal flora from northern Thailand: four novel Amphisphaeria species
Source: MycoKeys. 2026 May 8;132:63–90. doi: 10.3897/mycokeys.132.188390 (PMC13179509; doi:10.3897/mycokeys.132.188390)
Supplement: XML Treatment for Amphisphaeria planibasalis [file mycokeys.132.188390-treatment2.xml]

<!DOCTYPE tp:taxon-treatment
  PUBLIC "-//TaxonX//DTD Taxonomic Treatment Publishing DTD v0 20100105//EN" "tax-treatment-NSO.dtd">
<tp:taxon-treatment xmlns:tp="http://www.plazi.org/taxpub"><tp:treatment-meta><kwd-group><label>Taxon classification</label><kwd>
                <named-content content-type="kingdom">
                  <named-content content-type="taxon-name">
                    <named-content content-type="kingdom">Fungi</named-content>
                  </named-content>
                </named-content>
              </kwd><kwd>
                <named-content content-type="order">Amphisphaeriales</named-content>
              </kwd><kwd>
                <named-content content-type="family">Amphisphaeriaceae</named-content>
              </kwd></kwd-group><mixed-citation publication-type="journal"><person-group><name><surname>Samarakoon</surname><given-names>Milan C.</given-names></name><name><surname>Manawasinghe</surname><given-names>Ishara S.</given-names></name></person-group><article-title>Additions to the <italic><tp:taxon-name><tp:taxon-name-part taxon-name-part-type="subclass" reg="Xylariomycetidae">Xylariomycetidae</tp:taxon-name-part></tp:taxon-name></italic> (<italic><tp:taxon-name><tp:taxon-name-part taxon-name-part-type="class" reg="Sordariomycetes">Sordariomycetes</tp:taxon-name-part></tp:taxon-name></italic>) fungal flora from northern Thailand: four novel <italic><tp:taxon-name><tp:taxon-name-part taxon-name-part-type="genus" reg="Amphisphaeria">Amphisphaeria</tp:taxon-name-part></tp:taxon-name></italic> species</article-title><source>MycoKeys</source><day>08</day><month>05</month><year>2026</year><volume>132</volume><fpage>63</fpage><lpage>90</lpage><pub-id pub-id-type="doi">10.3897/mycokeys.132.188390</pub-id></mixed-citation></tp:treatment-meta><tp:nomenclature><tp:taxon-name><object-id xmlns:xlink="http://www.w3.org/1999/xlink" content-type="arpha" xlink:type="simple">6065795F-71A8-5874-8CD2-63D523C530D8</object-id>
                    		<tp:taxon-name-part taxon-name-part-type="genus" reg="Amphisphaeria">Amphisphaeria</tp:taxon-name-part> <tp:taxon-name-part taxon-name-part-type="species" reg="planibasalis">planibasalis</tp:taxon-name-part>
                    	
                    		<object-id xmlns:xlink="http://www.w3.org/1999/xlink" content-type="mycobank" xlink:type="simple">862642</object-id>
                    	</tp:taxon-name><tp:taxon-authority>M.C. Samar.</tp:taxon-authority><tp:taxon-status xmlns:xlink="http://www.w3.org/1999/xlink" xlink:type="simple">sp. nov.</tp:taxon-status><xref ref-type="fig" rid="F3">Fig. 3</xref></tp:nomenclature><tp:treatment-sec sec-type="Etymology"><title>Etymology.</title><p>The specific epithet “<italic>planibasalis</italic>” refers to the flat base of the ascomata.</p><fig id="F3" position="float" orientation="portrait"><object-id xmlns:xlink="http://www.w3.org/1999/xlink" content-type="doi" xlink:type="simple">10.3897/mycokeys.132.188390.figure3</object-id><object-id xmlns:xlink="http://www.w3.org/1999/xlink" content-type="arpha" xlink:type="simple">45A4973F-5627-548B-BD7C-4D74128782BB</object-id><label>Figure 3.</label><caption><p><italic><tp:taxon-name><tp:taxon-name-part taxon-name-part-type="genus" reg="Amphisphaeria">Amphisphaeria</tp:taxon-name-part> <tp:taxon-name-part taxon-name-part-type="species" reg="planibasalis">planibasalis</tp:taxon-name-part></tp:taxon-name></italic> (<named-content xmlns:xlink="http://www.w3.org/1999/xlink" content-type="dwc:institutional_code" xlink:title="Mae Fah Luang University" xlink:href="https://scientific-collections.gbif.org/institution/d4edf85c-079d-4122-b2bd-86273ea78110" xlink:type="simple">MFLU</named-content> 26-0119, holotype). <bold>a</bold>. Substrate; <bold>b, c</bold>. Ascomata in dead substrate (ascomata shown with white arrows); <bold>d, e</bold>. Vertical sections through ascomata; <bold>f</bold>. Peridium; <bold>g</bold>. Paraphyses; <bold>h–j</bold>. Asci; <bold>k</bold>. Apical ring bluing in Melzer’s reagent; <bold>l–t</bold>. Ascospores (<bold>l</bold> in Indian ink). Scale bars: 1 cm (<bold>a</bold>); 500 μm (<bold>b, c</bold>); 200 μm (<bold>d, e</bold>); 20 μm (<bold>h–j</bold>); 10 μm (<bold>f, g, k–t</bold>).</p></caption><graphic xmlns:xlink="http://www.w3.org/1999/xlink" xlink:href="mycokeys-132-063-g003.jpg" id="oo_1630475.jpg" position="float" orientation="portrait" xlink:type="simple"><uri content-type="original_file" xlink:type="simple">https://binary.pensoft.net/fig/1630475</uri></graphic></fig></tp:treatment-sec><tp:treatment-sec sec-type="Holotype"><title>Holotype.</title><p><named-content xmlns:xlink="http://www.w3.org/1999/xlink" content-type="dwc:institutional_code" xlink:title="Mae Fah Luang University" xlink:href="https://scientific-collections.gbif.org/institution/d4edf85c-079d-4122-b2bd-86273ea78110" xlink:type="simple">MFLU</named-content> 26-0119.</p></tp:treatment-sec><tp:treatment-sec sec-type="Description"><title>Description.</title><p><bold><italic>Saprobic</italic></bold> on an unidentified dicotyledonous dead branch. <bold>Sexual morph</bold>: <bold><italic>Ascomata</italic></bold> 345–450 × 120–235 μm (<italic>x̄</italic> = 416 × 183 μm, <italic>n</italic> = 7), immersed, visible as raised, black dots, solitary, rarely aggregated (two ascomata), scattered, in cross-section, conical with mostly flattened base. <bold><italic>Ostioles</italic></bold> centric, prominent, conical, ostiolar canal short and periphysate, 1.1–1.8 μm (<italic>x̄</italic> = 1.4 μm, <italic>n</italic> = 15). <bold><italic>Peridium</italic></bold> 6.5–10 μm (<italic>x̄</italic> = 8.5 μm, <italic>n</italic> = 10) wide, wider at the corners up to 18 μm, multi-layered, outer layer tightly attached to host tissue, comprising reddish brown, thick-walled cells of <bold><italic>textura angularis</italic></bold>, inner layer composed of hyaline, thin-walled cells of <bold><italic>textura angularis</italic></bold>. <bold><italic>Paraphyses</italic></bold> 2.7–5.3 μm (<italic>x̄</italic> = 3.6 μm, <italic>n</italic> = 20) wide, longer than asci, cellular, septate, branched, guttulate, embedded in a gelatinous matrix. <bold><italic>Asci</italic></bold> 110–145 × 8.5–14 μm (<italic>x̄</italic> = 127 × 11.2 μm, <italic>n</italic> = 20), eight-spored, unitunicate, cylindrical, with a 3–4 × 0.6–1.1 μm (<italic>x̄</italic> = 3.5 × 0.9 μm, <italic>n</italic> = 10), discoid, apical ring, J+ in Melzer’s reagent, apically rounded. <bold><italic>Ascospores</italic></bold> 13.5–19.5 × 5–7.5 μm (<italic>x̄</italic> = 16.2 × 5.8 μm, <italic>n</italic> = 35), L/W 2.8, uniseriate, hyaline when young, light to dark brown when mature, ellipsoid, one-septate, constricted at septum, prominent bi-guttulate when immature, smooth-walled, thin mucilaginous sheath 0.7–2 μm (<italic>x̄</italic> = 1.4 μm, <italic>n</italic> = 20). <bold>Asexual morph</bold>: Undetermined.</p></tp:treatment-sec><tp:treatment-sec sec-type="Material examined"><title>Material examined.</title><p>Thailand • Lamphun Province, Mueang District, on an unidentified dead dicotyledonous branch attached to the host, 22 October 2022, MC. Samarakoon, MC22-014 (<bold>Holotype</bold><named-content xmlns:xlink="http://www.w3.org/1999/xlink" content-type="dwc:institutional_code" xlink:title="Mae Fah Luang University" xlink:href="https://scientific-collections.gbif.org/institution/d4edf85c-079d-4122-b2bd-86273ea78110" xlink:type="simple">MFLU</named-content> 26-0119; <bold>Isotype</bold> CMUB40143).</p></tp:treatment-sec><tp:treatment-sec sec-type="Additional sequence"><title>Additional sequence.</title><p><ext-link xmlns:xlink="http://www.w3.org/1999/xlink" xlink:href="PX513824" ext-link-type="gen" xlink:type="simple">PX513824</ext-link> (<italic>tef</italic>1<italic>-α</italic>; <named-content xmlns:xlink="http://www.w3.org/1999/xlink" content-type="dwc:institutional_code" xlink:title="Mae Fah Luang University" xlink:href="https://scientific-collections.gbif.org/institution/d4edf85c-079d-4122-b2bd-86273ea78110" xlink:type="simple">MFLU</named-content> 26-0119).</p></tp:treatment-sec><tp:treatment-sec sec-type="Notes"><title>Notes.</title><p>In the combined ITS–LSU–<italic>rpb</italic>2–<italic>tub</italic>2 phylogeny, collection MC22-014 formed a distinct branch. The ITS sequence of MC22-014 is similar to that of <italic><tp:taxon-name><tp:taxon-name-part taxon-name-part-type="genus" reg="Amphisphaeria">A.</tp:taxon-name-part> <tp:taxon-name-part taxon-name-part-type="species" reg="umbrina">umbrina</tp:taxon-name-part></tp:taxon-name></italic> (<named-content xmlns:xlink="http://www.w3.org/1999/xlink" content-type="dwc:collectionCode" xlink:title="Herbarium - Institute of Botany, Academy of Sciences" xlink:href="https://scientific-collections.gbif.org/collection/a6b39828-665a-4ec2-bf40-de9c1f8134c5" xlink:type="simple">PRA</named-content>-JV24328; 90%, 17/596 gaps), <italic><tp:taxon-name><tp:taxon-name-part taxon-name-part-type="genus" reg="Amphisphaeria">A.</tp:taxon-name-part> <tp:taxon-name-part taxon-name-part-type="species" reg="flava">flava</tp:taxon-name-part></tp:taxon-name></italic> (<named-content xmlns:xlink="http://www.w3.org/1999/xlink" content-type="dwc:institutional_code" xlink:title="Mae Fah Luang University" xlink:href="https://scientific-collections.gbif.org/institution/d4edf85c-079d-4122-b2bd-86273ea78110" xlink:type="simple">MFLU</named-content> 18-0102; 90%, 17/598 gaps), <italic><tp:taxon-name><tp:taxon-name-part taxon-name-part-type="genus" reg="Amphisphaeria">A.</tp:taxon-name-part> <tp:taxon-name-part taxon-name-part-type="species" reg="ailaoshanensis">ailaoshanensis</tp:taxon-name-part></tp:taxon-name></italic> (KUNCC 23-15520; 90%, 24/575 gaps), and <italic><tp:taxon-name><tp:taxon-name-part taxon-name-part-type="genus" reg="Amphisphaeria">A.</tp:taxon-name-part> <tp:taxon-name-part taxon-name-part-type="species" reg="fuckelii">fuckelii</tp:taxon-name-part></tp:taxon-name></italic> (<named-content xmlns:xlink="http://www.w3.org/1999/xlink" content-type="dwc:institutional_code" xlink:title="Westerdijk Fungal Biodiversity Institute" xlink:href="https://scientific-collections.gbif.org/institution/1370bc72-540f-4ff0-aefd-2358971299be" xlink:type="simple">CBS</named-content> 140409; 89%, 12/595 gaps), while the LSU is similar to that of <italic><tp:taxon-name><tp:taxon-name-part taxon-name-part-type="genus" reg="Amphisphaeria">A.</tp:taxon-name-part> <tp:taxon-name-part taxon-name-part-type="species" reg="hydei">hydei</tp:taxon-name-part></tp:taxon-name></italic> (CMUB40016; 98%, 1/896 gap), <italic><tp:taxon-name><tp:taxon-name-part taxon-name-part-type="genus" reg="Amphisphaeria">A.</tp:taxon-name-part> <tp:taxon-name-part taxon-name-part-type="species" reg="guttulata">guttulata</tp:taxon-name-part></tp:taxon-name></italic> (<named-content xmlns:xlink="http://www.w3.org/1999/xlink" content-type="dwc:institutional_code" xlink:title="Mae Fah Luang University" xlink:href="https://scientific-collections.gbif.org/institution/d4edf85c-079d-4122-b2bd-86273ea78110" xlink:type="simple">MFLU</named-content> 22-0078; 98%, 2/892 gaps), <italic><tp:taxon-name><tp:taxon-name-part taxon-name-part-type="genus" reg="Amphisphaeria">A.</tp:taxon-name-part> <tp:taxon-name-part taxon-name-part-type="species" reg="mesuae">mesuae</tp:taxon-name-part></tp:taxon-name></italic> (<named-content xmlns:xlink="http://www.w3.org/1999/xlink" content-type="dwc:institutional_code" xlink:title="Mae Fah Luang University" xlink:href="https://scientific-collections.gbif.org/institution/d4edf85c-079d-4122-b2bd-86273ea78110" xlink:type="simple">MFLU</named-content> 25-0069; 97.9%, 4/900 gaps), and <italic><tp:taxon-name><tp:taxon-name-part taxon-name-part-type="genus" reg="Amphisphaeria">A.</tp:taxon-name-part> <tp:taxon-name-part taxon-name-part-type="species" reg="thailandica">thailandica</tp:taxon-name-part></tp:taxon-name></italic> (<named-content xmlns:xlink="http://www.w3.org/1999/xlink" content-type="dwc:institutional_code" xlink:title="Mae Fah Luang University" xlink:href="https://scientific-collections.gbif.org/institution/d4edf85c-079d-4122-b2bd-86273ea78110" xlink:type="simple">MFLU</named-content> 18-0794; 97%, 1/906 gap). The <italic>rpb</italic>2 sequence shows similarity to <italic><tp:taxon-name><tp:taxon-name-part taxon-name-part-type="genus" reg="Amphisphaeria">A.</tp:taxon-name-part> <tp:taxon-name-part taxon-name-part-type="species" reg="fuckelii">fuckelii</tp:taxon-name-part></tp:taxon-name></italic> (<named-content xmlns:xlink="http://www.w3.org/1999/xlink" content-type="dwc:institutional_code" xlink:title="Westerdijk Fungal Biodiversity Institute" xlink:href="https://scientific-collections.gbif.org/institution/1370bc72-540f-4ff0-aefd-2358971299be" xlink:type="simple">CBS</named-content> 140409; 86%, 0/1055 gap), <italic><tp:taxon-name><tp:taxon-name-part taxon-name-part-type="genus" reg="Amphisphaeria">A.</tp:taxon-name-part> <tp:taxon-name-part taxon-name-part-type="species" reg="qujingensis">qujingensis</tp:taxon-name-part></tp:taxon-name></italic> (<abbrev xmlns:xlink="http://www.w3.org/1999/xlink" content-type="institution" xlink:title="Kunming Institute of Botany Culture Collection" xlink:type="simple">KUMCC</abbrev> 19-0187; 86%, 0/1049 gap), and <italic><tp:taxon-name><tp:taxon-name-part taxon-name-part-type="genus" reg="Amphisphaeria">A.</tp:taxon-name-part> <tp:taxon-name-part taxon-name-part-type="species" reg="thailandica">thailandica</tp:taxon-name-part></tp:taxon-name></italic> (<named-content xmlns:xlink="http://www.w3.org/1999/xlink" content-type="dwc:institutional_code" xlink:title="Mae Fah Luang University" xlink:href="https://scientific-collections.gbif.org/institution/d4edf85c-079d-4122-b2bd-86273ea78110" xlink:type="simple">MFLU</named-content> 18-0794; 85%, 5/781 gaps). Collection MC22-014 is similar to other taxa by having immersed ascomata, ellipsoid ascospores, and a J+ apical ring in Melzer’s reagent (the apical ring of <italic><tp:taxon-name><tp:taxon-name-part taxon-name-part-type="genus" reg="Amphisphaeria">A.</tp:taxon-name-part> <tp:taxon-name-part taxon-name-part-type="species" reg="hibiscicola">hibiscicola</tp:taxon-name-part></tp:taxon-name></italic> is not described) (<xref ref-type="bibr" rid="B35">Sun et al. 2025</xref>). <italic><tp:taxon-name><tp:taxon-name-part taxon-name-part-type="genus" reg="Amphisphaeria">Amphisphaeria</tp:taxon-name-part> <tp:taxon-name-part taxon-name-part-type="species" reg="flava">flava</tp:taxon-name-part></tp:taxon-name></italic> and <italic><tp:taxon-name><tp:taxon-name-part taxon-name-part-type="genus" reg="Amphisphaeria">A.</tp:taxon-name-part> <tp:taxon-name-part taxon-name-part-type="species" reg="umbrina">umbrina</tp:taxon-name-part></tp:taxon-name></italic> differ from MC22-014 by the presence of a yellow halo on the substrate around the neck area and a clypeus, respectively. <italic><tp:taxon-name><tp:taxon-name-part taxon-name-part-type="genus" reg="Amphisphaeria">Amphisphaeria</tp:taxon-name-part> <tp:taxon-name-part taxon-name-part-type="species" reg="conica">conica</tp:taxon-name-part></tp:taxon-name></italic> (current name <italic><tp:taxon-name><tp:taxon-name-part taxon-name-part-type="genus" reg="Amphisphaeria">A.</tp:taxon-name-part> <tp:taxon-name-part taxon-name-part-type="species" reg="umbrina">umbrina</tp:taxon-name-part></tp:taxon-name></italic>) was originally introduced as <italic><tp:taxon-name><tp:taxon-name-part taxon-name-part-type="genus" reg="Sphaeropsis">Sphaeropsis</tp:taxon-name-part> <tp:taxon-name-part taxon-name-part-type="species" reg="conica">conica</tp:taxon-name-part></tp:taxon-name></italic> as the generic type, highlighting the conical shape of the ascomata and the flat base. The ascospores of <italic><tp:taxon-name><tp:taxon-name-part taxon-name-part-type="genus" reg="Amphisphaeria">A.</tp:taxon-name-part> <tp:taxon-name-part taxon-name-part-type="species" reg="flava">flava</tp:taxon-name-part></tp:taxon-name></italic> possess a sheath similar to that of MC22-014. However, the prominent conical ascomata of MC22-014 differ from the globose to subglobose ascomata found in the other species. ‘<italic><tp:taxon-name><tp:taxon-name-part taxon-name-part-type="genus" reg="Lepteutypa">Lepteutypa</tp:taxon-name-part> <tp:taxon-name-part taxon-name-part-type="species" reg="hexagonalis">hexagonalis</tp:taxon-name-part></tp:taxon-name></italic>,’ which lacks molecular data, resembles MC22-014 in having immersed, conical-pyramidal ascomata with a flattened base that are triangular, occurring singly or in pairs, and possessing a J+, discoid apical ring (<xref ref-type="bibr" rid="B8">Goh and Hyde 1997</xref>). However, it differs in having larger ascomata (700–800 × 600–700 µm) and fusiform, three-septate ascospores with 6–7 longitudinal ridges (<xref ref-type="bibr" rid="B8">Goh and Hyde 1997</xref>). Based on morphology and phylogeny, collection MC22-014 is identified as a new species, <italic><tp:taxon-name><tp:taxon-name-part taxon-name-part-type="genus" reg="Amphisphaeria">A.</tp:taxon-name-part> <tp:taxon-name-part taxon-name-part-type="species" reg="planibasalis">planibasalis</tp:taxon-name-part></tp:taxon-name></italic>.</p></tp:treatment-sec><ref-list><ref id="B35"><mixed-citation xmlns:xlink="http://www.w3.org/1999/xlink" xlink:type="simple">Sun Y-R, Hyde KD, Liu N-G, Jayawardena RS, Wijayawardene NN, Ma J, Zhang Q, Alotibi F, Wang Y (2025) Micro-fungi on medicinal plants in southern China and northern Thailand: emphasis on medicinal plants. Fungal Diversity 131: 99–299. <ext-link xlink:href="10.1007/s13225-024-00549-4" ext-link-type="doi" xlink:type="simple">https://doi.org/10.1007/s13225-024-00549-4</ext-link></mixed-citation></ref><ref id="B8"><mixed-citation xmlns:xlink="http://www.w3.org/1999/xlink" xlink:type="simple">Goh T-K, Hyde KD (1997) <italic><tp:taxon-name><tp:taxon-name-part taxon-name-part-type="genus">Lepteutypa</tp:taxon-name-part> <tp:taxon-name-part taxon-name-part-type="species">hexagonalis</tp:taxon-name-part></tp:taxon-name></italic> sp. nov. from <italic><tp:taxon-name><tp:taxon-name-part taxon-name-part-type="genus">Pinanga</tp:taxon-name-part></tp:taxon-name></italic> sp. in Ecuador. Mycological Research 101: 85–88. <ext-link xlink:href="10.1017/S0953756296002249" ext-link-type="doi" xlink:type="simple">https://doi.org/10.1017/S0953756296002249</ext-link></mixed-citation></ref></ref-list></tp:taxon-treatment>
