# Supplementary material for: Additions to the Xylariomycetidae (Sordariomycetes) fungal flora from northern Thailand: four novel Amphisphaeria species
Source: MycoKeys. 2026 May 8;132:63–90. doi: 10.3897/mycokeys.132.188390 (PMC13179509; doi:10.3897/mycokeys.132.188390)
Supplement: XML Treatment for Amphisphaeria sanpakiaensis [file mycokeys.132.188390-treatment3.xml]

<!DOCTYPE tp:taxon-treatment
  PUBLIC "-//TaxonX//DTD Taxonomic Treatment Publishing DTD v0 20100105//EN" "tax-treatment-NSO.dtd">
<tp:taxon-treatment xmlns:tp="http://www.plazi.org/taxpub"><tp:treatment-meta><kwd-group><label>Taxon classification</label><kwd>
                <named-content content-type="kingdom">
                  <named-content content-type="taxon-name">
                    <named-content content-type="kingdom">Fungi</named-content>
                  </named-content>
                </named-content>
              </kwd><kwd>
                <named-content content-type="order">Amphisphaeriales</named-content>
              </kwd><kwd>
                <named-content content-type="family">Amphisphaeriaceae</named-content>
              </kwd></kwd-group><mixed-citation publication-type="journal"><person-group><name><surname>Samarakoon</surname><given-names>Milan C.</given-names></name><name><surname>Manawasinghe</surname><given-names>Ishara S.</given-names></name></person-group><article-title>Additions to the <italic><tp:taxon-name><tp:taxon-name-part taxon-name-part-type="subclass" reg="Xylariomycetidae">Xylariomycetidae</tp:taxon-name-part></tp:taxon-name></italic> (<italic><tp:taxon-name><tp:taxon-name-part taxon-name-part-type="class" reg="Sordariomycetes">Sordariomycetes</tp:taxon-name-part></tp:taxon-name></italic>) fungal flora from northern Thailand: four novel <italic><tp:taxon-name><tp:taxon-name-part taxon-name-part-type="genus" reg="Amphisphaeria">Amphisphaeria</tp:taxon-name-part></tp:taxon-name></italic> species</article-title><source>MycoKeys</source><day>08</day><month>05</month><year>2026</year><volume>132</volume><fpage>63</fpage><lpage>90</lpage><pub-id pub-id-type="doi">10.3897/mycokeys.132.188390</pub-id></mixed-citation></tp:treatment-meta><tp:nomenclature><tp:taxon-name><object-id xmlns:xlink="http://www.w3.org/1999/xlink" content-type="arpha" xlink:type="simple">EC700102-5E39-543C-8DB5-686C62415505</object-id>
                    		<tp:taxon-name-part taxon-name-part-type="genus" reg="Amphisphaeria">Amphisphaeria</tp:taxon-name-part> <tp:taxon-name-part taxon-name-part-type="species" reg="sanpakiaensis">sanpakiaensis</tp:taxon-name-part>
                    	
                    		<object-id xmlns:xlink="http://www.w3.org/1999/xlink" content-type="mycobank" xlink:type="simple">862643</object-id>
                    	</tp:taxon-name><tp:taxon-authority>M.C. Samar.</tp:taxon-authority><tp:taxon-status xmlns:xlink="http://www.w3.org/1999/xlink" xlink:type="simple">sp. nov.</tp:taxon-status><xref ref-type="fig" rid="F4">Fig. 4</xref></tp:nomenclature><tp:treatment-sec sec-type="Etymology"><title>Etymology.</title><p>The specific epithet “<italic>sanpakiaensis</italic>” refers to the San Pa Kia Highland Agricultural Research Station in Chiang Mai Province, Thailand, where the holotype specimen was collected.</p><fig id="F4" position="float" orientation="portrait"><object-id xmlns:xlink="http://www.w3.org/1999/xlink" content-type="doi" xlink:type="simple">10.3897/mycokeys.132.188390.figure4</object-id><object-id xmlns:xlink="http://www.w3.org/1999/xlink" content-type="arpha" xlink:type="simple">15D88568-C083-5178-B0D5-BCC94AABB328</object-id><label>Figure 4.</label><caption><p><italic><tp:taxon-name><tp:taxon-name-part taxon-name-part-type="genus" reg="Amphisphaeria">Amphisphaeria</tp:taxon-name-part> <tp:taxon-name-part taxon-name-part-type="species" reg="sanpakiaensis">sanpakiaensis</tp:taxon-name-part></tp:taxon-name></italic> (<named-content xmlns:xlink="http://www.w3.org/1999/xlink" content-type="dwc:institutional_code" xlink:title="Mae Fah Luang University" xlink:href="https://scientific-collections.gbif.org/institution/d4edf85c-079d-4122-b2bd-86273ea78110" xlink:type="simple">MFLU</named-content> 26-0121, holotype). <bold>a</bold>. Substrate; <bold>b</bold>. Ascomata in dead substrate (ascomata shown with white arrows); <bold>c, d</bold>. Vertical sections through ascomata; <bold>e</bold>. Peridium; <bold>f</bold>. Paraphyses; <bold>g–j</bold>. Asci; <bold>k</bold>. Apical ring bluing in Melzer’s reagent; <bold>l–t</bold>. Ascospores (<bold>t</bold> in Indian ink). Scale bars: 1 cm (<bold>a</bold>); 100 μm (<bold>c, d</bold>); 50 μm (<bold>g–j</bold>); 20 μm (<bold>e</bold>); 10 μm (<bold>f, l–t</bold>); 5 μm (<bold>k</bold>).</p></caption><graphic xmlns:xlink="http://www.w3.org/1999/xlink" xlink:href="mycokeys-132-063-g004.jpg" id="oo_1630476.jpg" position="float" orientation="portrait" xlink:type="simple"><uri content-type="original_file" xlink:type="simple">https://binary.pensoft.net/fig/1630476</uri></graphic></fig></tp:treatment-sec><tp:treatment-sec sec-type="Holotype"><title>Holotype.</title><p><named-content xmlns:xlink="http://www.w3.org/1999/xlink" content-type="dwc:institutional_code" xlink:title="Mae Fah Luang University" xlink:href="https://scientific-collections.gbif.org/institution/d4edf85c-079d-4122-b2bd-86273ea78110" xlink:type="simple">MFLU</named-content> 26-0121.</p></tp:treatment-sec><tp:treatment-sec sec-type="Description"><title>Description.</title><p><bold><italic>Saprobic</italic></bold> on an unidentified dicotyledonous dead branch. <bold>Sexual morph</bold>: <bold><italic>Ascomata</italic></bold> 200–320 × 155–245 μm (<italic>x̄</italic> = 262 × 196.5 μm, <italic>n</italic> = 5), immersed, visible as black dots, solitary, scattered, in cross-section, globose to sub-globose. <bold><italic>Ostioles</italic></bold> centric, prominent, ostiolar canal filled with white amorphous tissues. <bold><italic>Peridium</italic></bold> 24–36 μm (<italic>x̄</italic> = 30.5 μm, <italic>n</italic> = 10) wide at immature stage, multi-layered, outer layer thin, tightly attached to host tissue, comprising brown, thick-walled cells of <bold><italic>textura epidermoidea</italic></bold>, inner layer thick, composed of hyaline, thin-walled cells of <bold><italic>textura epidermoidea</italic></bold>, 12–18 μm (<italic>x̄</italic> = 14.5 μm, <italic>n</italic> = 10) wide at mature stage, easy to disintegrate. <bold><italic>Paraphyses</italic></bold> 3.5–6.5 μm (<italic>x̄</italic> = 4.7 μm, <italic>n</italic> = 20) wide, longer than asci, cellular, septate, branched, guttulate, embedded in a gelatinous matrix. <bold><italic>Asci</italic></bold> 90–120 × 7.5–10 μm (<italic>x̄</italic> = 104 × 9.2 μm, <italic>n</italic> = 20), eight-spored, unitunicate, cylindrical, with a 3–3.7 × 1–1.5 μm (<italic>x̄</italic> = 3.4 × 1.3 μm, <italic>n</italic> = 7), discoid, apical ring, J+ in Melzer’s reagent, apically rounded. <bold><italic>Ascospores</italic></bold> 17.5–20.5 × 5.5–7.5 μm (<italic>x̄</italic> = 19 × 6.6 μm, <italic>n</italic> = 35), L/W 2.9, uniseriate, hyaline, aseptate with large central guttule when young, brown, ellipsoid with slightly pointed ends, one-septate, slightly constricted at septum, bi-guttulate, smooth-walled when mature, mucilaginous caps at both ends when immature. <bold>Asexual morph</bold>: Undetermined.</p></tp:treatment-sec><tp:treatment-sec sec-type="Material examined"><title>Material examined.</title><p>Thailand • Chiang Mai Province, Chiang Dao District, San Pa Kia Highland Agricultural Research Station, on an unidentified dicotyledonous dead branch attached to the host, 13 February 2023, MC. Samarakoon, MC22-036 (<bold>Holotype</bold><named-content xmlns:xlink="http://www.w3.org/1999/xlink" content-type="dwc:institutional_code" xlink:title="Mae Fah Luang University" xlink:href="https://scientific-collections.gbif.org/institution/d4edf85c-079d-4122-b2bd-86273ea78110" xlink:type="simple">MFLU</named-content> 26-0121; <bold>Isotype</bold> CMUB40145).</p></tp:treatment-sec><tp:treatment-sec sec-type="Additional sequence"><title>Additional sequence.</title><p><ext-link xmlns:xlink="http://www.w3.org/1999/xlink" xlink:href="PX513826" ext-link-type="gen" xlink:type="simple">PX513826</ext-link> (<italic>tef</italic>1<italic>-α</italic>; <named-content xmlns:xlink="http://www.w3.org/1999/xlink" content-type="dwc:institutional_code" xlink:title="Mae Fah Luang University" xlink:href="https://scientific-collections.gbif.org/institution/d4edf85c-079d-4122-b2bd-86273ea78110" xlink:type="simple">MFLU</named-content> 26-0121).</p></tp:treatment-sec><tp:treatment-sec sec-type="Notes"><title>Notes.</title><p>In the combined ITS–LSU–<italic>rpb</italic>2–<italic>tub</italic>2 phylogeny, MC22-036 forms an independent clade sister to <italic><tp:taxon-name><tp:taxon-name-part taxon-name-part-type="genus" reg="Amphisphaeria">A.</tp:taxon-name-part> <tp:taxon-name-part taxon-name-part-type="species" reg="zhaotongensis">zhaotongensis</tp:taxon-name-part></tp:taxon-name></italic> (100% <abbrev xmlns:xlink="http://www.w3.org/1999/xlink" xlink:title="maximum parsimony" xlink:type="simple">MP</abbrev>/100% <abbrev xmlns:xlink="http://www.w3.org/1999/xlink" xlink:title="maximum likelihood" xlink:type="simple">ML</abbrev>/1.00 <abbrev xmlns:xlink="http://www.w3.org/1999/xlink" content-type="institution" xlink:title="Posterior probabilities" xlink:type="simple">PP</abbrev>). The ITS sequence is similar to that of <italic><tp:taxon-name><tp:taxon-name-part taxon-name-part-type="genus" reg="Amphisphaeria">A.</tp:taxon-name-part> <tp:taxon-name-part taxon-name-part-type="species" reg="hydeimucosa">hydeimucosa</tp:taxon-name-part></tp:taxon-name></italic> (<named-content xmlns:xlink="http://www.w3.org/1999/xlink" content-type="dwc:institutional_code" xlink:title="Cryptogamic Herbarium of Kunming Institute of Botany" xlink:href="https://scientific-collections.gbif.org/institution/a897b083-b832-4395-b663-209d7772a976" xlink:type="simple">HKAS</named-content> 132411; 92%, 11/574 gaps), <italic><tp:taxon-name><tp:taxon-name-part taxon-name-part-type="genus" reg="Amphisphaeria">A.</tp:taxon-name-part> <tp:taxon-name-part taxon-name-part-type="species" reg="ailaoshanensis">ailaoshanensis</tp:taxon-name-part></tp:taxon-name></italic> (KUNCC 23-15520; 90%, 15/567 gaps), <italic><tp:taxon-name><tp:taxon-name-part taxon-name-part-type="genus" reg="Amphisphaeria">A.</tp:taxon-name-part> <tp:taxon-name-part taxon-name-part-type="species" reg="yunnanensis">yunnanensis</tp:taxon-name-part></tp:taxon-name></italic> (<abbrev xmlns:xlink="http://www.w3.org/1999/xlink" content-type="institution" xlink:title="Kunming Institute of Botany Culture Collection" xlink:type="simple">KUMCC</abbrev> 19-0188; 89%, 17/591 gaps), and <italic><tp:taxon-name><tp:taxon-name-part taxon-name-part-type="genus" reg="Amphisphaeria">A.</tp:taxon-name-part> <tp:taxon-name-part taxon-name-part-type="species" reg="fuckelii">fuckelii</tp:taxon-name-part></tp:taxon-name></italic> (<named-content xmlns:xlink="http://www.w3.org/1999/xlink" content-type="dwc:institutional_code" xlink:title="Westerdijk Fungal Biodiversity Institute" xlink:href="https://scientific-collections.gbif.org/institution/1370bc72-540f-4ff0-aefd-2358971299be" xlink:type="simple">CBS</named-content> 140409; 88%, 27/599 gaps). The LSU sequence is similar to that of <italic><tp:taxon-name><tp:taxon-name-part taxon-name-part-type="genus" reg="Amphisphaeria">A.</tp:taxon-name-part> <tp:taxon-name-part taxon-name-part-type="species" reg="guttulata">guttulata</tp:taxon-name-part></tp:taxon-name></italic> (<named-content xmlns:xlink="http://www.w3.org/1999/xlink" content-type="dwc:institutional_code" xlink:title="Mae Fah Luang University" xlink:href="https://scientific-collections.gbif.org/institution/d4edf85c-079d-4122-b2bd-86273ea78110" xlink:type="simple">MFLU</named-content> 22-0078; 95%, 18/1160 gaps), <italic><tp:taxon-name><tp:taxon-name-part taxon-name-part-type="genus" reg="Amphisphaeria">A.</tp:taxon-name-part> <tp:taxon-name-part taxon-name-part-type="species" reg="hydeimucosa">hydeimucosa</tp:taxon-name-part></tp:taxon-name></italic> (<named-content xmlns:xlink="http://www.w3.org/1999/xlink" content-type="dwc:institutional_code" xlink:title="Cryptogamic Herbarium of Kunming Institute of Botany" xlink:href="https://scientific-collections.gbif.org/institution/a897b083-b832-4395-b663-209d7772a976" xlink:type="simple">HKAS</named-content> 132411; 95%, 16/1147 gaps), and <italic><tp:taxon-name><tp:taxon-name-part taxon-name-part-type="genus" reg="Amphisphaeria">A.</tp:taxon-name-part> <tp:taxon-name-part taxon-name-part-type="species" reg="schimae">schimae</tp:taxon-name-part></tp:taxon-name></italic> (<named-content xmlns:xlink="http://www.w3.org/1999/xlink" content-type="dwc:institutional_code" xlink:title="Mae Fah Luang University" xlink:href="https://scientific-collections.gbif.org/institution/d4edf85c-079d-4122-b2bd-86273ea78110" xlink:type="simple">MFLU</named-content> 25-0070; 95%, 17/1147 gaps). The <italic>rpb</italic>2 sequence is similar to that of <italic><tp:taxon-name><tp:taxon-name-part taxon-name-part-type="genus" reg="Amphisphaeria">A.</tp:taxon-name-part> <tp:taxon-name-part taxon-name-part-type="species" reg="fuckelii">fuckelii</tp:taxon-name-part></tp:taxon-name></italic> (<named-content xmlns:xlink="http://www.w3.org/1999/xlink" content-type="dwc:institutional_code" xlink:title="Westerdijk Fungal Biodiversity Institute" xlink:href="https://scientific-collections.gbif.org/institution/1370bc72-540f-4ff0-aefd-2358971299be" xlink:type="simple">CBS</named-content> 140409; 87%, 0/1052 gaps), <italic><tp:taxon-name><tp:taxon-name-part taxon-name-part-type="genus" reg="Amphisphaeria">A.</tp:taxon-name-part> <tp:taxon-name-part taxon-name-part-type="species" reg="qujingensis">qujingensis</tp:taxon-name-part></tp:taxon-name></italic> (<abbrev xmlns:xlink="http://www.w3.org/1999/xlink" content-type="institution" xlink:title="Kunming Institute of Botany Culture Collection" xlink:type="simple">KUMCC</abbrev> 19-0187; 86%, 0/1049 gaps), and <italic><tp:taxon-name><tp:taxon-name-part taxon-name-part-type="genus" reg="Amphisphaeria">A.</tp:taxon-name-part> <tp:taxon-name-part taxon-name-part-type="species" reg="hydeimucosa">hydeimucosa</tp:taxon-name-part></tp:taxon-name></italic> (<named-content xmlns:xlink="http://www.w3.org/1999/xlink" content-type="dwc:institutional_code" xlink:title="Cryptogamic Herbarium of Kunming Institute of Botany" xlink:href="https://scientific-collections.gbif.org/institution/a897b083-b832-4395-b663-209d7772a976" xlink:type="simple">HKAS</named-content> 132411; 85%, 3/1055 gaps), while the <italic>tub</italic>2 sequence is similar to <italic><tp:taxon-name><tp:taxon-name-part taxon-name-part-type="genus" reg="Amphisphaeria">A.</tp:taxon-name-part> <tp:taxon-name-part taxon-name-part-type="species" reg="hydeimucosa">hydeimucosa</tp:taxon-name-part></tp:taxon-name></italic> (<named-content xmlns:xlink="http://www.w3.org/1999/xlink" content-type="dwc:institutional_code" xlink:title="Cryptogamic Herbarium of Kunming Institute of Botany" xlink:href="https://scientific-collections.gbif.org/institution/a897b083-b832-4395-b663-209d7772a976" xlink:type="simple">HKAS</named-content> 132411; 86%, 33/1089 gaps) and <italic><tp:taxon-name><tp:taxon-name-part taxon-name-part-type="genus" reg="Amphisphaeria">A.</tp:taxon-name-part> <tp:taxon-name-part taxon-name-part-type="species" reg="hydei">hydei</tp:taxon-name-part></tp:taxon-name></italic> (<named-content xmlns:xlink="http://www.w3.org/1999/xlink" content-type="dwc:institutional_code" xlink:title="Mae Fah Luang University" xlink:href="https://scientific-collections.gbif.org/institution/d4edf85c-079d-4122-b2bd-86273ea78110" xlink:type="simple">MFLU</named-content> 23-0412; 86%, 35/1092 gaps). Collection MC22-036 possesses immersed ascomata, cellular, septate paraphyses, eight-spored, unitunicate cylindrical asci, and septate ascospores, which are morphologically similar to those of other species in the genus. However, MC22-036 has a <bold><italic>textura epidermoidea</italic></bold> peridium and ellipsoid, slightly pointed ends, one-septate, mature ascospores with mucilaginous caps at both ends, distinct from other <italic><tp:taxon-name><tp:taxon-name-part taxon-name-part-type="genus" reg="Amphisphaeria">Amphisphaeria</tp:taxon-name-part></tp:taxon-name></italic> species. The majority of the <italic><tp:taxon-name><tp:taxon-name-part taxon-name-part-type="genus" reg="Amphisphaeria">Amphisphaeria</tp:taxon-name-part></tp:taxon-name></italic> species have <bold><italic>textura angularis</italic></bold> cells in their peridium, and a few of them have <bold><italic>textura intricata</italic></bold> or <bold><italic>textura prismatica</italic></bold>, but none of them have <bold><italic>textura epidermoidea</italic></bold>. Based on its morphology and multigene phylogeny, the collection MC22-036 is introduced as <italic><tp:taxon-name><tp:taxon-name-part taxon-name-part-type="genus" reg="Amphisphaeria">A.</tp:taxon-name-part> <tp:taxon-name-part taxon-name-part-type="species" reg="sanpakiaensis">sanpakiaensis</tp:taxon-name-part></tp:taxon-name></italic>.</p></tp:treatment-sec></tp:taxon-treatment>
