# Supplementary material for: Additions to the Xylariomycetidae (Sordariomycetes) fungal flora from northern Thailand: four novel Amphisphaeria species
Source: MycoKeys. 2026 May 8;132:63–90. doi: 10.3897/mycokeys.132.188390 (PMC13179509; doi:10.3897/mycokeys.132.188390)
Supplement: XML Treatment for Amphisphaeria sribuabanensis [file mycokeys.132.188390-treatment4.xml]

<!DOCTYPE tp:taxon-treatment
  PUBLIC "-//TaxonX//DTD Taxonomic Treatment Publishing DTD v0 20100105//EN" "tax-treatment-NSO.dtd">
<tp:taxon-treatment xmlns:tp="http://www.plazi.org/taxpub"><tp:treatment-meta><kwd-group><label>Taxon classification</label><kwd>
                <named-content content-type="kingdom">
                  <named-content content-type="taxon-name">
                    <named-content content-type="kingdom">Fungi</named-content>
                  </named-content>
                </named-content>
              </kwd><kwd>
                <named-content content-type="order">Amphisphaeriales</named-content>
              </kwd><kwd>
                <named-content content-type="family">Amphisphaeriaceae</named-content>
              </kwd></kwd-group><mixed-citation publication-type="journal"><person-group><name><surname>Samarakoon</surname><given-names>Milan C.</given-names></name><name><surname>Manawasinghe</surname><given-names>Ishara S.</given-names></name></person-group><article-title>Additions to the <italic><tp:taxon-name><tp:taxon-name-part taxon-name-part-type="subclass" reg="Xylariomycetidae">Xylariomycetidae</tp:taxon-name-part></tp:taxon-name></italic> (<italic><tp:taxon-name><tp:taxon-name-part taxon-name-part-type="class" reg="Sordariomycetes">Sordariomycetes</tp:taxon-name-part></tp:taxon-name></italic>) fungal flora from northern Thailand: four novel <italic><tp:taxon-name><tp:taxon-name-part taxon-name-part-type="genus" reg="Amphisphaeria">Amphisphaeria</tp:taxon-name-part></tp:taxon-name></italic> species</article-title><source>MycoKeys</source><day>08</day><month>05</month><year>2026</year><volume>132</volume><fpage>63</fpage><lpage>90</lpage><pub-id pub-id-type="doi">10.3897/mycokeys.132.188390</pub-id></mixed-citation></tp:treatment-meta><tp:nomenclature><tp:taxon-name><object-id xmlns:xlink="http://www.w3.org/1999/xlink" content-type="arpha" xlink:type="simple">924EC032-7B34-5BC0-B282-6555842C951D</object-id>
                    		<tp:taxon-name-part taxon-name-part-type="genus" reg="Amphisphaeria">Amphisphaeria</tp:taxon-name-part> <tp:taxon-name-part taxon-name-part-type="species" reg="sribuabanensis">sribuabanensis</tp:taxon-name-part>
                    	
                    		<object-id xmlns:xlink="http://www.w3.org/1999/xlink" content-type="mycobank" xlink:type="simple">862644</object-id>
                    	</tp:taxon-name><tp:taxon-authority>M.C. Samar.</tp:taxon-authority><tp:taxon-status xmlns:xlink="http://www.w3.org/1999/xlink" xlink:type="simple">sp. nov.</tp:taxon-status><xref ref-type="fig" rid="F5">Fig. 5</xref></tp:nomenclature><tp:treatment-sec sec-type="Etymology"><title>Etymology.</title><p>The specific epithet “<italic>sribuabanensis</italic>” refers to the Sri Bua Ban Sub-District in Chiang Mai Province, Thailand, where the holotype specimen was collected.</p><fig id="F5" position="float" orientation="portrait"><object-id xmlns:xlink="http://www.w3.org/1999/xlink" content-type="doi" xlink:type="simple">10.3897/mycokeys.132.188390.figure5</object-id><object-id xmlns:xlink="http://www.w3.org/1999/xlink" content-type="arpha" xlink:type="simple">788E9573-B003-5FD3-8E48-434F059D59C9</object-id><label>Figure 5.</label><caption><p><italic><tp:taxon-name><tp:taxon-name-part taxon-name-part-type="genus" reg="Amphisphaeria">Amphisphaeria</tp:taxon-name-part> <tp:taxon-name-part taxon-name-part-type="species" reg="sribuabanensis">sribuabanensis</tp:taxon-name-part></tp:taxon-name></italic> (<named-content xmlns:xlink="http://www.w3.org/1999/xlink" content-type="dwc:institutional_code" xlink:title="Mae Fah Luang University" xlink:href="https://scientific-collections.gbif.org/institution/d4edf85c-079d-4122-b2bd-86273ea78110" xlink:type="simple">MFLU</named-content> 26-0122, holotype). <bold>a</bold>. Substrate; <bold>b, c</bold>. Ascomata in dead substrate (ascomata shown with white arrows); <bold>d</bold>. Vertical section through ascoma; <bold>e</bold>. Peridium; <bold>f</bold>. Vertical section through ostiolar canal; <bold>g</bold>. Paraphyses; <bold>h–k</bold>. Asci; <bold>l</bold>. Apical ring bluing in Melzer’s reagent; <bold>m–u</bold>. Ascospores. Scale bars: 200 μm (<bold>d</bold>); 50 μm (<bold>f, h–k</bold>); 10 μm (<bold>e, g, l–u</bold>).</p></caption><graphic xmlns:xlink="http://www.w3.org/1999/xlink" xlink:href="mycokeys-132-063-g005.jpg" id="oo_1630477.jpg" position="float" orientation="portrait" xlink:type="simple"><uri content-type="original_file" xlink:type="simple">https://binary.pensoft.net/fig/1630477</uri></graphic></fig></tp:treatment-sec><tp:treatment-sec sec-type="Holotype"><title>Holotype.</title><p><named-content xmlns:xlink="http://www.w3.org/1999/xlink" content-type="dwc:institutional_code" xlink:title="Mae Fah Luang University" xlink:href="https://scientific-collections.gbif.org/institution/d4edf85c-079d-4122-b2bd-86273ea78110" xlink:type="simple">MFLU</named-content> 26-0122.</p></tp:treatment-sec><tp:treatment-sec sec-type="Description"><title>Description.</title><p><bold><italic>Saprobic</italic></bold> on an unidentified dicotyledonous dead branch. <bold>Sexual morph</bold>: <bold><italic>Ascomata</italic></bold> 385–525 × 410–490 μm (<italic>x̄</italic> = 456 × 440 μm, <italic>n</italic> = 5), immersed, visible as dark brown to black dots, solitary, scattered, in cross-section, globose to sub-globose. <bold><italic>Ostioles</italic></bold> centric, prominent, ostiolar canal filled with periphyses, 1.3–3 μm (<italic>x̄</italic> = 1.6 μm, <italic>n</italic> = 15), bright yellow at the top. <bold><italic>Peridium</italic></bold> 15–28 μm (<italic>x̄</italic> = 21 μm, <italic>n</italic> = 10) wide, multi-layered, outer layer thin, tightly attached to host tissue, comprising dark brown, thick-walled cells of <bold><italic>textura angularis</italic></bold>, inner layer thick, composed of light brown to hyaline, thin-walled cells of <bold><italic>textura angularis</italic></bold>. <bold><italic>Paraphyses</italic></bold> 2.3–4.5 μm (<italic>x̄</italic> = 3.3 μm, <italic>n</italic> = 20) wide, longer than asci, cellular, septate, constricted at septa, branched, guttulate, embedded in a gelatinous matrix. <bold><italic>Asci</italic></bold> 140–175 × 12.5–19 μm (<italic>x̄</italic> = 158 × 14.7 μm, <italic>n</italic> = 20), eight-spored, unitunicate, cylindrical, with a 4.3–5 × 1.5–2 μm (<italic>x̄</italic> = 4.8 × 1.8 μm, <italic>n</italic> = 8), discoid, apical ring, J+ in Melzer’s reagent, apically rounded. <bold><italic>Ascospores</italic></bold> 19–26 × 6.5–11 μm (<italic>x̄</italic> = 22.2 × 8.6 μm, <italic>n</italic> = 35), L/W 2.6, uniseriate, hyaline, aseptate with large central guttule when immature, brown, ellipsoid, three-septate, constricted at median septum, guttulate, smooth-walled when mature. <bold>Asexual morph</bold>: Undetermined.</p></tp:treatment-sec><tp:treatment-sec sec-type="Material examined"><title>Material examined.</title><p>Thailand • Lamphun Province, Mueang District, Sri Bua Ban Sub-District, on an unidentified dicotyledonous dead branch attached to the host, 24 August 2023, MC. Samarakoon, MC22-101 (<bold>Holotype</bold><named-content xmlns:xlink="http://www.w3.org/1999/xlink" content-type="dwc:institutional_code" xlink:title="Mae Fah Luang University" xlink:href="https://scientific-collections.gbif.org/institution/d4edf85c-079d-4122-b2bd-86273ea78110" xlink:type="simple">MFLU</named-content> 26-0122; <bold>Isotype</bold> CMUB40146).</p></tp:treatment-sec><tp:treatment-sec sec-type="Additional sequence"><title>Additional sequence.</title><p><ext-link xmlns:xlink="http://www.w3.org/1999/xlink" xlink:href="PX513827" ext-link-type="gen" xlink:type="simple">PX513827</ext-link> (<italic>tef</italic>1<italic>-α</italic>; <named-content xmlns:xlink="http://www.w3.org/1999/xlink" content-type="dwc:institutional_code" xlink:title="Mae Fah Luang University" xlink:href="https://scientific-collections.gbif.org/institution/d4edf85c-079d-4122-b2bd-86273ea78110" xlink:type="simple">MFLU</named-content> 26-0122).</p></tp:treatment-sec><tp:treatment-sec sec-type="Notes"><title>Notes.</title><p>In the combined ITS–LSU–<italic>rpb</italic>2–<italic>tub</italic>2 phylogeny, MC22-101 forms a sister clade to the <italic><tp:taxon-name><tp:taxon-name-part taxon-name-part-type="genus" reg="Amphisphaeria">A.</tp:taxon-name-part> <tp:taxon-name-part taxon-name-part-type="species" reg="verniciae">verniciae</tp:taxon-name-part></tp:taxon-name></italic> and <italic><tp:taxon-name><tp:taxon-name-part taxon-name-part-type="genus" reg="Amphisphaeria">A.</tp:taxon-name-part> <tp:taxon-name-part taxon-name-part-type="species" reg="falcata">falcata</tp:taxon-name-part></tp:taxon-name></italic> clade with strong statistical support (100% <abbrev xmlns:xlink="http://www.w3.org/1999/xlink" xlink:title="maximum parsimony" xlink:type="simple">MP</abbrev>/100% <abbrev xmlns:xlink="http://www.w3.org/1999/xlink" xlink:title="maximum likelihood" xlink:type="simple">ML</abbrev>/1.00 <abbrev xmlns:xlink="http://www.w3.org/1999/xlink" content-type="institution" xlink:title="Posterior probabilities" xlink:type="simple">PP</abbrev>). The ITS, LSU, <italic>rpb</italic>2, and <italic>tub</italic>2 sequences of MC22-101 are similar to those of <italic><tp:taxon-name><tp:taxon-name-part taxon-name-part-type="genus" reg="Amphisphaeria">A.</tp:taxon-name-part> <tp:taxon-name-part taxon-name-part-type="species" reg="fuckelii">fuckelii</tp:taxon-name-part></tp:taxon-name></italic> (<named-content xmlns:xlink="http://www.w3.org/1999/xlink" content-type="dwc:institutional_code" xlink:title="Westerdijk Fungal Biodiversity Institute" xlink:href="https://scientific-collections.gbif.org/institution/1370bc72-540f-4ff0-aefd-2358971299be" xlink:type="simple">CBS</named-content> 140409; 89%, 18/591 gaps; 93%, 17/1165 gaps; 12/1058 gaps; and 84%, 36/1016 gaps). The ITS sequence of MC22-101 is similar to that of <italic><tp:taxon-name><tp:taxon-name-part taxon-name-part-type="genus" reg="Amphisphaeria">A.</tp:taxon-name-part> <tp:taxon-name-part taxon-name-part-type="species" reg="curvaticonidia">curvaticonidia</tp:taxon-name-part></tp:taxon-name></italic> (<named-content xmlns:xlink="http://www.w3.org/1999/xlink" content-type="dwc:institutional_code" xlink:title="Mae Fah Luang University" xlink:href="https://scientific-collections.gbif.org/institution/d4edf85c-079d-4122-b2bd-86273ea78110" xlink:type="simple">MFLU</named-content> 18-0789; 90%, 19/585 gaps) and <italic><tp:taxon-name><tp:taxon-name-part taxon-name-part-type="genus" reg="Amphisphaeria">A.</tp:taxon-name-part> <tp:taxon-name-part taxon-name-part-type="species" reg="qujingensis">qujingensis</tp:taxon-name-part></tp:taxon-name></italic> (<abbrev xmlns:xlink="http://www.w3.org/1999/xlink" content-type="institution" xlink:title="Kunming Institute of Botany Culture Collection" xlink:type="simple">KUMCC</abbrev> 19-0187; 89%, 17/591 gaps), while the LSU sequence is similar to that of <italic><tp:taxon-name><tp:taxon-name-part taxon-name-part-type="genus" reg="Amphisphaeria">A.</tp:taxon-name-part> <tp:taxon-name-part taxon-name-part-type="species" reg="pterocarpi">pterocarpi</tp:taxon-name-part></tp:taxon-name></italic> (<named-content xmlns:xlink="http://www.w3.org/1999/xlink" content-type="dwc:institutional_code" xlink:title="Mae Fah Luang University" xlink:href="https://scientific-collections.gbif.org/institution/d4edf85c-079d-4122-b2bd-86273ea78110" xlink:type="simple">MFLU</named-content> 25-0072; 94%, 15/1156 gaps), <italic><tp:taxon-name><tp:taxon-name-part taxon-name-part-type="genus" reg="Amphisphaeria">A.</tp:taxon-name-part> <tp:taxon-name-part taxon-name-part-type="species" reg="guizhouensis">guizhouensis</tp:taxon-name-part></tp:taxon-name></italic> (GMBC 5901; 94%, 11/1144 gaps), and <italic><tp:taxon-name><tp:taxon-name-part taxon-name-part-type="genus" reg="Amphisphaeria">A.</tp:taxon-name-part> <tp:taxon-name-part taxon-name-part-type="species" reg="schimae">schimae</tp:taxon-name-part></tp:taxon-name></italic> (<named-content xmlns:xlink="http://www.w3.org/1999/xlink" content-type="dwc:institutional_code" xlink:title="Mae Fah Luang University" xlink:href="https://scientific-collections.gbif.org/institution/d4edf85c-079d-4122-b2bd-86273ea78110" xlink:type="simple">MFLU</named-content> 25-0070; 94%, 13/1163 gaps). The <italic>rpb</italic>2 sequence of MC22-101 is similar to that of <italic><tp:taxon-name><tp:taxon-name-part taxon-name-part-type="genus" reg="Amphisphaeria">A.</tp:taxon-name-part> <tp:taxon-name-part taxon-name-part-type="species" reg="parvispora">parvispora</tp:taxon-name-part></tp:taxon-name></italic> (<named-content xmlns:xlink="http://www.w3.org/1999/xlink" content-type="dwc:institutional_code" xlink:title="Mae Fah Luang University" xlink:href="https://scientific-collections.gbif.org/institution/d4edf85c-079d-4122-b2bd-86273ea78110" xlink:type="simple">MFLU</named-content> 18-0767; 83%, 4/1051 gaps), <italic><tp:taxon-name><tp:taxon-name-part taxon-name-part-type="genus" reg="Amphisphaeria">A.</tp:taxon-name-part> <tp:taxon-name-part taxon-name-part-type="species" reg="qujingensis">qujingensis</tp:taxon-name-part></tp:taxon-name></italic> (<abbrev xmlns:xlink="http://www.w3.org/1999/xlink" content-type="institution" xlink:title="Kunming Institute of Botany Culture Collection" xlink:type="simple">KUMCC</abbrev> 19-0187; 82%, 12/1055 gaps), and <italic><tp:taxon-name><tp:taxon-name-part taxon-name-part-type="genus" reg="Amphisphaeria">A.</tp:taxon-name-part> <tp:taxon-name-part taxon-name-part-type="species" reg="chiangmaiensis">chiangmaiensis</tp:taxon-name-part></tp:taxon-name></italic> (CMUB40017; 82%, 8/1012 gaps), while the <italic>tub</italic>2 sequence is similar to that of <italic><tp:taxon-name><tp:taxon-name-part taxon-name-part-type="genus" reg="Amphisphaeria">A.</tp:taxon-name-part> <tp:taxon-name-part taxon-name-part-type="species" reg="camelliae">camelliae</tp:taxon-name-part></tp:taxon-name></italic> (<named-content xmlns:xlink="http://www.w3.org/1999/xlink" content-type="dwc:institutional_code" xlink:title="Cryptogamic Herbarium of Kunming Institute of Botany" xlink:href="https://scientific-collections.gbif.org/institution/a897b083-b832-4395-b663-209d7772a976" xlink:type="simple">HKAS</named-content> 107021; 85%, 35/1014 gaps), <italic><tp:taxon-name><tp:taxon-name-part taxon-name-part-type="genus" reg="Amphisphaeria">A.</tp:taxon-name-part> <tp:taxon-name-part taxon-name-part-type="species" reg="verniciae">verniciae</tp:taxon-name-part></tp:taxon-name></italic> (<abbrev xmlns:xlink="http://www.w3.org/1999/xlink" content-type="institution" xlink:title="University of Electronic Science and Technology Culture Collection, Xiyuan" xlink:type="simple">UESTCC</abbrev>: 23.0122; 89%, 5/762 gaps), and <italic><tp:taxon-name><tp:taxon-name-part taxon-name-part-type="genus" reg="Amphisphaeria">A.</tp:taxon-name-part> <tp:taxon-name-part taxon-name-part-type="species" reg="micheliae">micheliae</tp:taxon-name-part></tp:taxon-name></italic> (<named-content xmlns:xlink="http://www.w3.org/1999/xlink" content-type="dwc:institutional_code" xlink:title="Cryptogamic Herbarium of Kunming Institute of Botany" xlink:href="https://scientific-collections.gbif.org/institution/a897b083-b832-4395-b663-209d7772a976" xlink:type="simple">HKAS</named-content> 107012; 89%, 8/767 gaps). Collection MC22-101 has immersed ascomata, a multi-layered peridium, cellular, septate paraphyses, eight-spored, unitunicate, cylindrical asci, and septate ascospores, which are similar to those of the genus <italic><tp:taxon-name><tp:taxon-name-part taxon-name-part-type="genus" reg="Amphisphaeria">Amphisphaeria</tp:taxon-name-part></tp:taxon-name></italic>. Collection MC22-101 and <italic><tp:taxon-name><tp:taxon-name-part taxon-name-part-type="genus" reg="Amphisphaeria">A.</tp:taxon-name-part> <tp:taxon-name-part taxon-name-part-type="species" reg="verniciae">verniciae</tp:taxon-name-part></tp:taxon-name></italic> share similar morphologies, having globose to subglobose, immersed ascomata; a peridium with <bold><italic>textura angularis</italic></bold> cells; brown, three-septate mature ascospores; and lacking mucilaginous sheaths (<xref ref-type="bibr" rid="B19">Li et al. 2024</xref>). However, MC22-101 has larger ascomata (456 × 440 μm vs. 150 × 170 µm), with bright yellow at the top of the ostiolar canal, larger asci (158 × 14.7 μm vs. 130 × 11 µm), and ascospores (22.2 × 8.6 μm vs. 17 × 6.5 µm). <italic><tp:taxon-name><tp:taxon-name-part taxon-name-part-type="genus" reg="Amphisphaeria">Amphisphaeria</tp:taxon-name-part> <tp:taxon-name-part taxon-name-part-type="species" reg="verniciae">verniciae</tp:taxon-name-part></tp:taxon-name></italic> lacks information about the apical ring in Melzer’s reagent. <italic><tp:taxon-name><tp:taxon-name-part taxon-name-part-type="genus" reg="Amphisphaeria">Amphisphaeria</tp:taxon-name-part> <tp:taxon-name-part taxon-name-part-type="species" reg="falcata">falcata</tp:taxon-name-part></tp:taxon-name></italic> was described only from the asexual morph, which limits detailed morphological comparison (<xref ref-type="bibr" rid="B4">Chang et al. 2025</xref>). Several ‘<italic><tp:taxon-name><tp:taxon-name-part taxon-name-part-type="genus" reg="Lepteutypa">Lepteutypa</tp:taxon-name-part></tp:taxon-name></italic>’ species have three-septate ascospores, which are similar to collection MC22-101. ‘<italic><tp:taxon-name><tp:taxon-name-part taxon-name-part-type="genus" reg="Lepteutypa">Lepteutypa</tp:taxon-name-part> <tp:taxon-name-part taxon-name-part-type="species" reg="sabalicola">sabalicola</tp:taxon-name-part></tp:taxon-name></italic>’ and ‘<italic><tp:taxon-name><tp:taxon-name-part taxon-name-part-type="genus" reg="Lepteutypa">L.</tp:taxon-name-part> <tp:taxon-name-part taxon-name-part-type="species" reg="tropicalis">tropicalis</tp:taxon-name-part></tp:taxon-name></italic>’ possess a J− apical ring in Melzer’s reagent and smaller ascomata compared to MC22-101 (<xref ref-type="bibr" rid="B2">Barr 1993</xref>; <xref ref-type="bibr" rid="B7">Dulymamode et al. 2001</xref>). ‘<italic><tp:taxon-name><tp:taxon-name-part taxon-name-part-type="genus" reg="Lepteutypa">Lepteutypa</tp:taxon-name-part> <tp:taxon-name-part taxon-name-part-type="species" reg="hederae">hederae</tp:taxon-name-part></tp:taxon-name></italic>’ and MC22-101 share overlapping shapes and sizes of ascomata (500 × 400–800 μm vs. 456 × 440 μm, globose to subglobose), asci (130–190 × 15 μm vs. 140–175 × 12.5–19 μm), and ascospores (19–30 × 8–11 μm vs. 19–26 × 6.5–11 μm) and differ in having a J− apical ring in Melzer’s reagent (<xref ref-type="bibr" rid="B29">Rappaz 1995</xref>). ‘<italic><tp:taxon-name><tp:taxon-name-part taxon-name-part-type="genus" reg="Lepteutypa">Lepteutypa</tp:taxon-name-part> <tp:taxon-name-part taxon-name-part-type="species" reg="hexagonalis">hexagonalis</tp:taxon-name-part></tp:taxon-name></italic>’ has a conical-pyramidal, flattened base; triangular, larger ascomata (700–800 × 600–700 μm); <bold><italic>textura intricata</italic></bold> cells in the outer layer of the peridium; and fusiform ascospores with 6–7 longitudinal ridges (<xref ref-type="bibr" rid="B8">Goh and Hyde 1997</xref>). Based on the distinct morphology and phylogeny, collection MC22-101 is introduced as a new species, <italic><tp:taxon-name><tp:taxon-name-part taxon-name-part-type="genus" reg="Amphisphaeria">A.</tp:taxon-name-part> <tp:taxon-name-part taxon-name-part-type="species" reg="sribuabanensis">sribuabanensis</tp:taxon-name-part></tp:taxon-name></italic>.</p></tp:treatment-sec><ref-list><ref id="B19"><mixed-citation xmlns:xlink="http://www.w3.org/1999/xlink" xlink:type="simple">Li W-L, Liang R-R, Yang J, Liu J-K (2024) Morpho-molecular characterization reveals a new genus, three novel species and two new host records in <italic><tp:taxon-name><tp:taxon-name-part taxon-name-part-type="subclass">Xylariomycetidae</tp:taxon-name-part></tp:taxon-name></italic>. Journal of <tp:taxon-name><tp:taxon-name-part taxon-name-part-type="kingdom">Fungi</tp:taxon-name-part></tp:taxon-name> 10: 189. <ext-link xlink:href="10.3390/jof10030189" ext-link-type="doi" xlink:type="simple">https://doi.org/10.3390/jof10030189</ext-link></mixed-citation></ref><ref id="B4"><mixed-citation xmlns:xlink="http://www.w3.org/1999/xlink" xlink:type="simple">Chang R, Yan Z, Jiang J, Wang Y, Si H, Bose T, Miao C (2025) Four novel endolichenic fungi from <italic><tp:taxon-name><tp:taxon-name-part taxon-name-part-type="genus">Usnea</tp:taxon-name-part></tp:taxon-name></italic> spp. (<italic><tp:taxon-name><tp:taxon-name-part taxon-name-part-type="order">Lecanorales</tp:taxon-name-part></tp:taxon-name></italic>, <italic><tp:taxon-name><tp:taxon-name-part taxon-name-part-type="family">Parmeliaceae</tp:taxon-name-part></tp:taxon-name></italic>) in Yunnan and Guizhou, China: Taxonomic description and preliminary assessment of bioactive potentials. MycoKeys 118: 55–80. <ext-link xlink:href="10.3897/mycokeys.118.155248" ext-link-type="doi" xlink:type="simple">https://doi.org/10.3897/mycokeys.118.155248</ext-link></mixed-citation></ref><ref id="B2"><mixed-citation xmlns:xlink="http://www.w3.org/1999/xlink" xlink:type="simple">Barr ME (1993) Redisposition of some taxa described by J. B. Ellis. Mycotaxon 46: 45–76. <ext-link xlink:href="10.5962/p.416319" ext-link-type="doi" xlink:type="simple">https://doi.org/10.5962/p.416319</ext-link></mixed-citation></ref><ref id="B7"><mixed-citation xmlns:xlink="http://www.w3.org/1999/xlink" xlink:type="simple">Dulymamode R, Cannon PF, Sivanesan A, Peerally A (2001) <tp:taxon-name><tp:taxon-name-part taxon-name-part-type="kingdom">Fungi</tp:taxon-name-part></tp:taxon-name> from Mauritius: four new ascomycetes on native plants. Mycological Research 105: 247–254. <ext-link xlink:href="10.1017/S0953756200003506" ext-link-type="doi" xlink:type="simple">https://doi.org/10.1017/S0953756200003506</ext-link></mixed-citation></ref><ref id="B29"><mixed-citation xmlns:xlink="http://www.w3.org/1999/xlink" xlink:type="simple">Rappaz F (1995) Anthostomella and related xylariaceous fungi on hardwoord from Europe and North America. Mycologia Helvetica 7: 99–168.</mixed-citation></ref><ref id="B8"><mixed-citation xmlns:xlink="http://www.w3.org/1999/xlink" xlink:type="simple">Goh T-K, Hyde KD (1997) <italic><tp:taxon-name><tp:taxon-name-part taxon-name-part-type="genus">Lepteutypa</tp:taxon-name-part> <tp:taxon-name-part taxon-name-part-type="species">hexagonalis</tp:taxon-name-part></tp:taxon-name></italic> sp. nov. from <italic><tp:taxon-name><tp:taxon-name-part taxon-name-part-type="genus">Pinanga</tp:taxon-name-part></tp:taxon-name></italic> sp. in Ecuador. Mycological Research 101: 85–88. <ext-link xlink:href="10.1017/S0953756296002249" ext-link-type="doi" xlink:type="simple">https://doi.org/10.1017/S0953756296002249</ext-link></mixed-citation></ref></ref-list></tp:taxon-treatment>
