# Supplementary material for: Additions to the Xylariomycetidae (Sordariomycetes) fungal flora from northern Thailand: four novel Amphisphaeria species
Source: MycoKeys. 2026 May 8;132:63–90. doi: 10.3897/mycokeys.132.188390 (PMC13179509; doi:10.3897/mycokeys.132.188390)
Supplement: XML Treatment for Amphisphaeria pterocarpi [file mycokeys.132.188390-treatment7.xml]

<!DOCTYPE tp:taxon-treatment
  PUBLIC "-//TaxonX//DTD Taxonomic Treatment Publishing DTD v0 20100105//EN" "tax-treatment-NSO.dtd">
<tp:taxon-treatment xmlns:tp="http://www.plazi.org/taxpub"><tp:treatment-meta><kwd-group><label>Taxon classification</label><kwd>
                <named-content content-type="kingdom">
                  <named-content content-type="taxon-name">
                    <named-content content-type="kingdom">Fungi</named-content>
                  </named-content>
                </named-content>
              </kwd><kwd>
                <named-content content-type="order">Amphisphaeriales</named-content>
              </kwd><kwd>
                <named-content content-type="family">Amphisphaeriaceae</named-content>
              </kwd></kwd-group><mixed-citation publication-type="journal"><person-group><name><surname>Samarakoon</surname><given-names>Milan C.</given-names></name><name><surname>Manawasinghe</surname><given-names>Ishara S.</given-names></name></person-group><article-title>Additions to the <italic><tp:taxon-name><tp:taxon-name-part taxon-name-part-type="subclass" reg="Xylariomycetidae">Xylariomycetidae</tp:taxon-name-part></tp:taxon-name></italic> (<italic><tp:taxon-name><tp:taxon-name-part taxon-name-part-type="class" reg="Sordariomycetes">Sordariomycetes</tp:taxon-name-part></tp:taxon-name></italic>) fungal flora from northern Thailand: four novel <italic><tp:taxon-name><tp:taxon-name-part taxon-name-part-type="genus" reg="Amphisphaeria">Amphisphaeria</tp:taxon-name-part></tp:taxon-name></italic> species</article-title><source>MycoKeys</source><day>08</day><month>05</month><year>2026</year><volume>132</volume><fpage>63</fpage><lpage>90</lpage><pub-id pub-id-type="doi">10.3897/mycokeys.132.188390</pub-id></mixed-citation></tp:treatment-meta><tp:nomenclature><tp:taxon-name><object-id xmlns:xlink="http://www.w3.org/1999/xlink" content-type="arpha" xlink:type="simple">47CCC492-615B-5342-BCE5-1BDB1814A5EC</object-id>
                    		<tp:taxon-name-part taxon-name-part-type="genus" reg="Amphisphaeria">Amphisphaeria</tp:taxon-name-part> <tp:taxon-name-part taxon-name-part-type="species" reg="pterocarpi">pterocarpi</tp:taxon-name-part>
                    	
                    		<object-id xmlns:xlink="http://www.w3.org/1999/xlink" content-type="mycobank" xlink:type="simple">903750</object-id>
                    	</tp:taxon-name><tp:taxon-authority>Z.L. Tun &amp; K.D. Hyde, MycoKeys 125: 1–31 (2025)</tp:taxon-authority><xref ref-type="fig" rid="F8">Fig. 8</xref></tp:nomenclature><tp:treatment-sec sec-type="Description"><title>Description.</title><p><bold><italic>Saprobic</italic></bold> on an unidentified dicotyledonous dead branch. <bold>Sexual morph</bold>: <bold><italic>Ascomata</italic></bold> 320–430 × 155–205 μm (<italic>x̄</italic> = 373 × 176 μm, <italic>n</italic> = 5), immersed, visible black dots, solitary, scattered, in cross-section, oblate or depressed-globose. <bold><italic>Ostioles</italic></bold> centric, prominent, wide, ostiolar canal filled with dense periphyses, 1–2.2 μm (<italic>x̄</italic> = 1.6 μm, <italic>n</italic> = 20), occasionally ostiolar neck depressed when mature. <bold><italic>Peridium</italic></bold> 13–26 μm (<italic>x̄</italic> = 21 μm, <italic>n</italic> = 10) wide, multi-layered, comprising reddish brown, thick-walled cells of <bold><italic>textura angularis</italic></bold>, inner layer thick, composed of hyaline, thin-walled cells of <bold><italic>textura angularis</italic></bold>. <bold><italic>Paraphyses</italic></bold> 2.4–5.5 μm (<italic>x̄</italic> = 4.1 μm, <italic>n</italic> = 20) wide, longer than asci, cellular, septate, constricted at septa, branched, guttulate, embedded in a gelatinous matrix. <bold><italic>Asci</italic></bold> 95–150 × 10.5–15 μm (<italic>x̄</italic> = 126 × 12.5 μm, <italic>n</italic> = 20), eight-spored, unitunicate, cylindrical, with a 2.5–3.5 × 0.7–1.6 μm (<italic>x̄</italic> = 3.1 × 1.1 μm, <italic>n</italic> = 8), discoid, apical ring, J+ in Melzer’s reagent, apically rounded. <bold><italic>Ascospores</italic></bold> 18.5–22 × 5.5–7.5 μm (<italic>x̄</italic> = 20.5 × 6.7 μm, <italic>n</italic> = 35), L/W 3.1, uniseriate to overlapping biseriate, brown, ellipsoid, with 1 median, slightly constricted euseptum and two distosepta, guttulate, smooth-walled, mucilaginous sheath 1.3–2 μm (<italic>x̄</italic> = 1.6 μm, <italic>n</italic> = 15) when immature, thinner or lacking when mature. Asexual morph: Undetermined.</p><fig id="F8" position="float" orientation="portrait"><object-id xmlns:xlink="http://www.w3.org/1999/xlink" content-type="doi" xlink:type="simple">10.3897/mycokeys.132.188390.figure8</object-id><object-id xmlns:xlink="http://www.w3.org/1999/xlink" content-type="arpha" xlink:type="simple">E67374B0-5EA6-5BF4-A23E-3A67EB92D6A6</object-id><label>Figure 8.</label><caption><p><italic><tp:taxon-name><tp:taxon-name-part taxon-name-part-type="genus" reg="Amphisphaeria">Amphisphaeria</tp:taxon-name-part> <tp:taxon-name-part taxon-name-part-type="species" reg="pterocarpi">pterocarpi</tp:taxon-name-part></tp:taxon-name></italic> (<named-content xmlns:xlink="http://www.w3.org/1999/xlink" content-type="dwc:institutional_code" xlink:title="Mae Fah Luang University" xlink:href="https://scientific-collections.gbif.org/institution/d4edf85c-079d-4122-b2bd-86273ea78110" xlink:type="simple">MFLU</named-content> 26-0125). <bold>a</bold>. Substrate; <bold>b</bold>. Ascomata in dead substrate (ascomata shown with white arrows); <bold>c, d</bold>. Vertical sections through ascomata; <bold>e</bold>. Vertical section through ostiolar canal; <bold>f</bold>. Peridium; <bold>g, h</bold>. Paraphyses; <bold>i–m</bold>. Asci; <bold>n</bold>. Apical ring bluing in Melzer’s reagent; <bold>o–w</bold>. Ascospores (<bold>o</bold> in Indian ink). Scale bars: 100 μm (<bold>c, d</bold>); 50 μm (<bold>e</bold>); 20 μm (<bold>f, i–m</bold>); 10 μm (<bold>g, h, n–w</bold>).</p></caption><graphic xmlns:xlink="http://www.w3.org/1999/xlink" xlink:href="mycokeys-132-063-g008.jpg" id="oo_1630480.jpg" position="float" orientation="portrait" xlink:type="simple"><uri content-type="original_file" xlink:type="simple">https://binary.pensoft.net/fig/1630480</uri></graphic></fig></tp:treatment-sec><tp:treatment-sec sec-type="Material examined"><title>Material examined.</title><p>Thailand • Chiang Mai Province, Mae Rim District, Mae Raem, on an unidentified dicotyledonous dead branch attached to the host, 17 October 2023, MC. Samarakoon, MC22-116 (<named-content xmlns:xlink="http://www.w3.org/1999/xlink" content-type="dwc:institutional_code" xlink:title="Mae Fah Luang University" xlink:href="https://scientific-collections.gbif.org/institution/d4edf85c-079d-4122-b2bd-86273ea78110" xlink:type="simple">MFLU</named-content> 26-0125; CMUB40144).</p></tp:treatment-sec><tp:treatment-sec sec-type="Additional sequence"><title>Additional sequence.</title><p><ext-link xmlns:xlink="http://www.w3.org/1999/xlink" xlink:href="PX513830" ext-link-type="gen" xlink:type="simple">PX513830</ext-link> (<italic>tef</italic>1<italic>-α</italic>; <named-content xmlns:xlink="http://www.w3.org/1999/xlink" content-type="dwc:institutional_code" xlink:title="Mae Fah Luang University" xlink:href="https://scientific-collections.gbif.org/institution/d4edf85c-079d-4122-b2bd-86273ea78110" xlink:type="simple">MFLU</named-content> 26-0125).</p></tp:treatment-sec><tp:treatment-sec sec-type="Notes"><title>Notes.</title><p>In the combined ITS–LSU–<italic>rpb</italic>2–<italic>tub</italic>2 phylogeny, MC22-116 clusters within the <italic><tp:taxon-name><tp:taxon-name-part taxon-name-part-type="genus" reg="Amphisphaeria">A.</tp:taxon-name-part> <tp:taxon-name-part taxon-name-part-type="species" reg="pterocarpi">pterocarpi</tp:taxon-name-part></tp:taxon-name></italic> clade with strong support (98% <abbrev xmlns:xlink="http://www.w3.org/1999/xlink" xlink:title="maximum likelihood" xlink:type="simple">ML</abbrev>). The ITS sequence of MC22-116 is similar to that of <italic><tp:taxon-name><tp:taxon-name-part taxon-name-part-type="genus" reg="Amphisphaeria">A.</tp:taxon-name-part> <tp:taxon-name-part taxon-name-part-type="species" reg="pterocarpi">pterocarpi</tp:taxon-name-part></tp:taxon-name></italic> (<named-content xmlns:xlink="http://www.w3.org/1999/xlink" content-type="dwc:institutional_code" xlink:title="Mae Fah Luang University" xlink:href="https://scientific-collections.gbif.org/institution/d4edf85c-079d-4122-b2bd-86273ea78110" xlink:type="simple">MFLU</named-content> 25-0072; 99%, 1/554 gap) and <italic><tp:taxon-name><tp:taxon-name-part taxon-name-part-type="genus" reg="Amphisphaeria">A.</tp:taxon-name-part> <tp:taxon-name-part taxon-name-part-type="species" reg="curvaticonidia">curvaticonidia</tp:taxon-name-part></tp:taxon-name></italic> (<abbrev xmlns:xlink="http://www.w3.org/1999/xlink" content-type="institution" xlink:title="Herbarium of Cryptogams, Kunming Institute of Botany, Academia Sinica" xlink:type="simple">HKAS</abbrev> 102288; 93%, 28/578 gaps), while the LSU sequence shows close similarity to <italic><tp:taxon-name><tp:taxon-name-part taxon-name-part-type="genus" reg="Amphisphaeria">A.</tp:taxon-name-part> <tp:taxon-name-part taxon-name-part-type="species" reg="pterocarpi">pterocarpi</tp:taxon-name-part></tp:taxon-name></italic> (<named-content xmlns:xlink="http://www.w3.org/1999/xlink" content-type="dwc:institutional_code" xlink:title="Mae Fah Luang University" xlink:href="https://scientific-collections.gbif.org/institution/d4edf85c-079d-4122-b2bd-86273ea78110" xlink:type="simple">MFLU</named-content> 25-0072; 99%, 2/1062 gaps), <italic><tp:taxon-name><tp:taxon-name-part taxon-name-part-type="genus" reg="Amphisphaeria">A.</tp:taxon-name-part> <tp:taxon-name-part taxon-name-part-type="species" reg="guizhouensis">guizhouensis</tp:taxon-name-part></tp:taxon-name></italic> (GMBC 5901; 97%, 7/1054 gaps), <italic><tp:taxon-name><tp:taxon-name-part taxon-name-part-type="genus" reg="Amphisphaeria">A.</tp:taxon-name-part> <tp:taxon-name-part taxon-name-part-type="species" reg="schimae">schimae</tp:taxon-name-part></tp:taxon-name></italic> (<named-content xmlns:xlink="http://www.w3.org/1999/xlink" content-type="dwc:institutional_code" xlink:title="Mae Fah Luang University" xlink:href="https://scientific-collections.gbif.org/institution/d4edf85c-079d-4122-b2bd-86273ea78110" xlink:type="simple">MFLU</named-content> 25-0070; 94%, 15/1075 gaps), and <italic><tp:taxon-name><tp:taxon-name-part taxon-name-part-type="genus" reg="Amphisphaeria">A.</tp:taxon-name-part> <tp:taxon-name-part taxon-name-part-type="species" reg="fuckelii">fuckelii</tp:taxon-name-part></tp:taxon-name></italic> (<abbrev xmlns:xlink="http://www.w3.org/1999/xlink" content-type="institution" xlink:title="Westerdijk Fungal Biodiversity Institute, Utrecht" xlink:type="simple">CBS</abbrev> 140409; 94%, 17/1077 gaps). The <italic>rpb</italic>2 sequence is most similar to <italic><tp:taxon-name><tp:taxon-name-part taxon-name-part-type="genus" reg="Amphisphaeria">A.</tp:taxon-name-part> <tp:taxon-name-part taxon-name-part-type="species" reg="curvaticonidia">curvaticonidia</tp:taxon-name-part></tp:taxon-name></italic> (<named-content xmlns:xlink="http://www.w3.org/1999/xlink" content-type="dwc:institutional_code" xlink:title="Mae Fah Luang University" xlink:href="https://scientific-collections.gbif.org/institution/d4edf85c-079d-4122-b2bd-86273ea78110" xlink:type="simple">MFLU</named-content> 18-0789; 95%, 0/882 gap) and <italic><tp:taxon-name><tp:taxon-name-part taxon-name-part-type="genus" reg="Amphisphaeria">A.</tp:taxon-name-part> <tp:taxon-name-part taxon-name-part-type="species" reg="parvispora">parvispora</tp:taxon-name-part></tp:taxon-name></italic> (<named-content xmlns:xlink="http://www.w3.org/1999/xlink" content-type="dwc:institutional_code" xlink:title="Mae Fah Luang University" xlink:href="https://scientific-collections.gbif.org/institution/d4edf85c-079d-4122-b2bd-86273ea78110" xlink:type="simple">MFLU</named-content> 18-0767; 86%, 2/1050 gaps). The <italic>tub</italic>2 sequence shows similarity to that of <italic><tp:taxon-name><tp:taxon-name-part taxon-name-part-type="genus" reg="Amphisphaeria">A.</tp:taxon-name-part> <tp:taxon-name-part taxon-name-part-type="species" reg="fuckelii">fuckelii</tp:taxon-name-part></tp:taxon-name></italic> (<abbrev xmlns:xlink="http://www.w3.org/1999/xlink" content-type="institution" xlink:title="Westerdijk Fungal Biodiversity Institute, Utrecht" xlink:type="simple">CBS</abbrev> 140409; 87%, 33/1036 gaps) and <italic><tp:taxon-name><tp:taxon-name-part taxon-name-part-type="genus" reg="Amphisphaeria">A.</tp:taxon-name-part> <tp:taxon-name-part taxon-name-part-type="species" reg="hydeimucosa">hydeimucosa</tp:taxon-name-part></tp:taxon-name></italic> (<abbrev xmlns:xlink="http://www.w3.org/1999/xlink" content-type="institution" xlink:title="Herbarium of Cryptogams, Kunming Institute of Botany, Academia Sinica" xlink:type="simple">HKAS</abbrev> 132411; 89%, 13/839 gaps). However, the <italic>tub</italic>2 sequence also shows 89% similarity (13/839 gaps) to <italic><tp:taxon-name><tp:taxon-name-part taxon-name-part-type="genus" reg="Byssosphaeria">Byssosphaeria</tp:taxon-name-part> <tp:taxon-name-part taxon-name-part-type="species" reg="vaginata">vaginata</tp:taxon-name-part></tp:taxon-name></italic><abbrev xmlns:xlink="http://www.w3.org/1999/xlink" content-type="institution" xlink:title="University of Electronic Science and Technology Culture Collection, Xiyuan" xlink:type="simple">UESTCC</abbrev>: 23.0224 (acc. PP800890), a species placed in <italic><tp:taxon-name><tp:taxon-name-part taxon-name-part-type="family" reg="Melanommataceae">Melanommataceae</tp:taxon-name-part></tp:taxon-name></italic> (<italic><tp:taxon-name><tp:taxon-name-part taxon-name-part-type="order" reg="Pleosporales">Pleosporales</tp:taxon-name-part></tp:taxon-name></italic>, <italic><tp:taxon-name><tp:taxon-name-part taxon-name-part-type="class" reg="Dothideomycetes">Dothideomycetes</tp:taxon-name-part></tp:taxon-name></italic>) by <xref ref-type="bibr" rid="B47">Yu et al. (2025)</xref>, indicating that this sequence may need re-evaluation. <italic><tp:taxon-name><tp:taxon-name-part taxon-name-part-type="genus" reg="Amphisphaeria">Amphisphaeria</tp:taxon-name-part> <tp:taxon-name-part taxon-name-part-type="species" reg="pterocarpi">pterocarpi</tp:taxon-name-part></tp:taxon-name></italic> was introduced by <xref ref-type="bibr" rid="B39">Tun et al. (2025)</xref> from recently dead branches of <italic><tp:taxon-name><tp:taxon-name-part taxon-name-part-type="genus" reg="Pterocarpus">Pterocarpus</tp:taxon-name-part> <tp:taxon-name-part taxon-name-part-type="species" reg="rotundifolius">rotundifolius</tp:taxon-name-part></tp:taxon-name></italic> (<italic><tp:taxon-name><tp:taxon-name-part taxon-name-part-type="family" reg="Fabaceae">Fabaceae</tp:taxon-name-part></tp:taxon-name></italic>) collected in Chiang Rai Province, Thailand. Collection MC22-116 shares the key morphological characteristics of the type specimen (<named-content xmlns:xlink="http://www.w3.org/1999/xlink" content-type="dwc:institutional_code" xlink:title="Mae Fah Luang University" xlink:href="https://scientific-collections.gbif.org/institution/d4edf85c-079d-4122-b2bd-86273ea78110" xlink:type="simple">MFLU</named-content> 25-0073) of <italic><tp:taxon-name><tp:taxon-name-part taxon-name-part-type="genus" reg="Amphisphaeria">A.</tp:taxon-name-part> <tp:taxon-name-part taxon-name-part-type="species" reg="pterocarpi">pterocarpi</tp:taxon-name-part></tp:taxon-name></italic> in having immersed, solitary ascomata; a peridium composed of <bold><italic>textura angularis</italic></bold> cells; eight-spored unitunicate cylindrical asci with a discoid apical ring that is J+ in Melzer’s reagent; and brown ellipsoid ascospores surrounded by a mucilaginous sheath. The new collection has oblate to depressed-globose ascomata, whereas the type specimen bears globose to subglobose ascomata, likely representing a difference in maturity or host substrate. Based on morphology and phylogeny, MC22-116 is identified as <italic><tp:taxon-name><tp:taxon-name-part taxon-name-part-type="genus" reg="Amphisphaeria">A.</tp:taxon-name-part> <tp:taxon-name-part taxon-name-part-type="species" reg="pterocarpi">pterocarpi</tp:taxon-name-part></tp:taxon-name></italic>.</p></tp:treatment-sec><ref-list><ref id="B47"><mixed-citation xmlns:xlink="http://www.w3.org/1999/xlink" xlink:type="simple">Yu Y-X, Lu Y-H, Tian Q, Dissanayake AJ (2025) <italic><tp:taxon-name><tp:taxon-name-part taxon-name-part-type="genus">Byssosphaeria</tp:taxon-name-part> <tp:taxon-name-part taxon-name-part-type="species">vaginata</tp:taxon-name-part></tp:taxon-name></italic>, a new species of <italic><tp:taxon-name><tp:taxon-name-part taxon-name-part-type="family">Melanommataceae</tp:taxon-name-part></tp:taxon-name></italic> from <italic><tp:taxon-name><tp:taxon-name-part taxon-name-part-type="genus">Magnolia</tp:taxon-name-part> <tp:taxon-name-part taxon-name-part-type="species">officinalis</tp:taxon-name-part></tp:taxon-name></italic> in Sichuan Province, China. Phytotaxa 705: 35–49. <ext-link xlink:href="10.11646/phytotaxa.705.1.3" ext-link-type="doi" xlink:type="simple">https://doi.org/10.11646/phytotaxa.705.1.3</ext-link></mixed-citation></ref><ref id="B39"><mixed-citation xmlns:xlink="http://www.w3.org/1999/xlink" xlink:type="simple">Tun ZL, Bundhun D, Bhunjun CS, Maharachchikumbura SSN, Thiyagaraja V, Al-Otibi F, Hyde KD (2025) The addition of six novel species and a new record of <italic><tp:taxon-name><tp:taxon-name-part taxon-name-part-type="genus">Amphisphaeria</tp:taxon-name-part></tp:taxon-name></italic> from northern Thailand. MycoKeys 125: 1–31. <ext-link xlink:href="10.3897/mycokeys.125.163523" ext-link-type="doi" xlink:type="simple">https://doi.org/10.3897/mycokeys.125.163523</ext-link></mixed-citation></ref></ref-list></tp:taxon-treatment>
